# Supplementary material for: Rapid analyses of dry matter content and carotenoids in fresh cassava roots using a portable visible and near infrared spectrometer (Vis/NIRS)
Source: PLoS One. 2017 Dec 11;12(12):e0188918. doi: 10.1371/journal.pone.0188918 (PMC5724885; doi:10.1371/journal.pone.0188918)
Supplement: S1 Datasets — (ZIP) [file pone.0188918.s001.zip]

Archive with 8 entries (7 files):
- Ikeogu_et_al_2017/
- Ikeogu_et_al_2017/C16I66.xlsx
- Ikeogu_et_al_2017/C16M66.xlsx
- Ikeogu_et_al_2017/C16Mcal.xlsx
- Ikeogu_et_al_2017/C16Mval.xlsx
- Ikeogu_et_al_2017/U15I.xlsx
- Ikeogu_et_al_2017/U16I.xlsx
- Ikeogu_et_al_2017/U16M.xlsx
