# Supplementary material for: Rapid analyses of dry matter content and carotenoids in fresh cassava roots using a portable visible and near infrared spectrometer (Vis/NIRS)
Source: PLoS One. 2017 Dec 11;12(12):e0188918. doi: 10.1371/journal.pone.0188918 (PMC5724885; doi:10.1371/journal.pone.0188918)
Supplement: S1 Datasets — (ZIP) [file pone.0188918.s001.zip › Ikeogu_et_al_2017/C16I66.xlsx]

## Sheet: Sheet1
Sampleid	DMLAB	TCCLAB	VIO	LUT	X15CBC	X13CBC	AC	ATBC	X9CBC	PHY	350	351	352	353	354	355	356	357	358	359	360	361	362	363	364	365	366	367	368	369	370	371	372	373	374	375	376	377	378	379	380	381	382	383	384	385	386	387	388
C16_66_1	34.1562	15.4192	0.618722	NA	0.241856	1.27558	NA	10.7435	1.07962	6.27906	0.495956	0.51525	0.527944	0.534784	0.525138	0.516951	0.520965	0.516492	0.517226	0.527081	0.525593	0.533975	0.537524	0.536202	0.537161	0.539909	0.542982	0.543836	0.542145	0.537587	0.544134	0.552562	0.547669	0.54918	0.546988	0.545447	0.546803	0.546681	0.550941	0.551508	0.553684	0.554646	0.556603	0.558323	0.555084	0.556228	0.561611	0.5622	0.565784
C16_66_2	33.4427	24.0122	0.515967	NA	0.353272	1.9862	NA	17.5255	1.51624	9.46711	0.475958	0.49049	0.50335	0.508385	0.502012	0.502491	0.510026	0.510135	0.514983	0.520459	0.51862	0.51772	0.528849	0.533651	0.533571	0.536579	0.544072	0.547498	0.540356	0.541273	0.542934	0.550194	0.558774	0.558873	0.555936	0.549762	0.547007	0.550078	0.552921	0.557487	0.559051	0.553991	0.553261	0.555211	0.556653	0.555425	0.550412	0.552802	0.558593
C16_66_3	28	17.6767	0.389594	NA	0.226751	1.01014	NA	13.892	0.618735	9.71593	0.423879	0.429365	0.433464	0.430376	0.431051	0.438232	0.437086	0.440277	0.46091	0.458535	0.45151	0.443152	0.450933	0.46312	0.462057	0.459244	0.467592	0.472043	0.472799	0.471271	0.469493	0.476571	0.48576	0.482712	0.478405	0.477217	0.476262	0.478043	0.478767	0.480977	0.482082	0.481332	0.48163	0.483512	0.485145	0.484215	0.478234	0.478628	0.486012
C16_66_4	31.7993	18.4071	0.224458	NA	0.229988	0.722872	NA	15.2832	0.43929	13.7904	0.448327	0.462697	0.468882	0.473367	0.475558	0.486386	0.490385	0.491942	0.501545	0.503394	0.502487	0.501887	0.51021	0.515366	0.518556	0.520365	0.526304	0.529635	0.534309	0.532361	0.529659	0.53984	0.552463	0.553194	0.547148	0.54639	0.547737	0.548914	0.550544	0.555015	0.558361	0.556425	0.55423	0.554994	0.558061	0.559921	0.553712	0.554614	0.561956
C16_66_5	34.1728	22.6355	0.685646	NA	0.341875	1.98182	NA	16.4152	1.48452	4.70867	0.415473	0.420488	0.426696	0.429374	0.427227	0.438116	0.444725	0.444271	0.453568	0.45642	0.455416	0.451028	0.457526	0.465922	0.466623	0.462341	0.467107	0.470373	0.473449	0.475795	0.476334	0.478714	0.484591	0.487152	0.486548	0.484889	0.480961	0.481945	0.486732	0.490756	0.490801	0.489815	0.491681	0.492164	0.493584	0.496515	0.492586	0.494523	0.499708
C16_66_6	34.3345	20.3734	0.540022	0.361263	0.341856	1.70407	NA	14.447	1.26215	6.59496	0.443962	0.445607	0.442267	0.456117	0.460988	0.468154	0.467861	0.469194	0.47971	0.480754	0.478335	0.478465	0.486184	0.493656	0.49297	0.496049	0.50253	0.500461	0.501744	0.502609	0.503323	0.510335	0.521543	0.519962	0.516047	0.516154	0.517101	0.518108	0.518018	0.520213	0.525934	0.526561	0.525992	0.526407	0.529854	0.530779	0.522884	0.525187	0.533567
C16_66_7	35.4646	20.9261	0.615644	0.375284	0.389424	2.15999	NA	13.5651	1.69549	5.87701	0.40797	0.41283	0.410475	0.425109	0.429215	0.431943	0.432584	0.432484	0.43893	0.440771	0.438571	0.444798	0.451901	0.45209	0.454542	0.45438	0.458509	0.46345	0.462722	0.460969	0.465372	0.471922	0.479394	0.47814	0.475621	0.474964	0.475317	0.476304	0.479103	0.481347	0.482128	0.482144	0.483562	0.482422	0.483924	0.484259	0.48341	0.483282	0.487908
C16_66_8	35.0025	18.296	0.446449	NA	0.268955	1.39681	NA	13.1891	1.13812	2.39745	0.448004	0.436877	0.446436	0.457413	0.455426	0.462111	0.473505	0.470582	0.470932	0.471038	0.473902	0.482401	0.492068	0.487943	0.48443	0.487478	0.493915	0.492908	0.494011	0.491873	0.497675	0.506894	0.499037	0.503111	0.503712	0.502024	0.502182	0.498472	0.501441	0.505558	0.506421	0.50632	0.506801	0.508661	0.509482	0.509182	0.510185	0.509142	0.513214
C16_66_9	23.5921	19.8946	0.551681	NA	0.34045	1.4186	NA	14.0623	1.02271	8.44787	0.506959	0.503336	0.516696	0.525938	0.518833	0.524598	0.536931	0.536403	0.537588	0.543684	0.551156	0.553574	0.565071	0.567624	0.561534	0.563339	0.569887	0.575415	0.57522	0.573424	0.577795	0.586537	0.57962	0.585058	0.588136	0.586534	0.586146	0.582073	0.587079	0.586611	0.586492	0.588071	0.585831	0.584604	0.589611	0.588614	0.588728	0.589419	0.589048
C16_66_10	34.4249	19.2808	0.434861	NA	0.362489	2.01372	NA	13.0839	1.53459	2.63387	0.501492	0.495426	0.500304	0.501288	0.497291	0.511815	0.518135	0.515914	0.523294	0.524924	0.523909	0.533602	0.542993	0.536745	0.529807	0.526575	0.533133	0.538171	0.536035	0.537304	0.538275	0.543066	0.540369	0.544984	0.546751	0.545601	0.53928	0.540611	0.545229	0.543326	0.543715	0.54324	0.54385	0.547191	0.550375	0.54852	0.548283	0.549512	0.551809
C16_66_11	31.6029	20.6194	0.575233	NA	0.308209	1.72597	NA	15.1667	1.22167	1.26668	0.506137	0.507034	0.524406	0.529217	0.52532	0.535845	0.543712	0.542543	0.542267	0.545584	0.550855	0.56138	0.566464	0.564613	0.560194	0.560232	0.5621	0.566949	0.56285	0.565768	0.56892	0.572908	0.570816	0.577046	0.577796	0.576624	0.57341	0.568472	0.575009	0.579653	0.577061	0.574912	0.574119	0.573923	0.578807	0.576763	0.577748	0.577784	0.576894
C16_66_12	35.5202	17.0347	0.469771	NA	0.245498	1.29659	NA	11.335	1.09444	11.0908	0.531309	0.536233	0.536404	0.542509	0.541069	0.558972	0.569083	0.565899	0.570434	0.569262	0.569893	0.587864	0.599408	0.596846	0.589124	0.588239	0.594732	0.604978	0.605623	0.603816	0.60659	0.611025	0.603476	0.609688	0.610501	0.60842	0.608151	0.605354	0.610089	0.61076	0.608033	0.606531	0.609754	0.610877	0.611405	0.606113	0.60492	0.606881	0.606263
C16_66_13	35.1095	19.489	0.459095	0.0412346	0.24166	1.33388	NA	14.6244	1.13373	7.12662	0.417475	0.416001	0.433667	0.435258	0.424887	0.435324	0.440909	0.438779	0.442168	0.446085	0.452531	0.455137	0.460223	0.464822	0.461011	0.45777	0.461938	0.470545	0.468764	0.468084	0.470531	0.473359	0.466869	0.475131	0.477877	0.476114	0.475	0.47115	0.474056	0.479144	0.478624	0.474959	0.473859	0.475559	0.479171	0.477855	0.478575	0.478951	0.478531
C16_66_14	36.2345	25.8065	0.597844	0.470815	0.313911	1.52615	NA	20.329	0.78136	7.7591	0.458675	0.474004	0.467371	0.470251	0.474266	0.483823	0.497223	0.497222	0.502513	0.506026	0.502915	0.507438	0.506188	0.507914	0.5111	0.527975	0.527752	0.523193	0.525574	0.521057	0.521565	0.525384	0.527983	0.530831	0.531366	0.52909	0.535725	0.536664	0.540299	0.536775	0.535201	0.536908	0.53898	0.541263	0.541262	0.537398	0.539809	0.539398	0.539705
C16_66_15	36.7374	22.2311	0.667531	1.32175	0.279225	1.50364	NA	15.6874	0.936178	11.474	0.434827	0.441244	0.440958	0.443332	0.45226	0.46127	0.47047	0.466059	0.472915	0.477285	0.477421	0.478969	0.479067	0.48381	0.484338	0.50009	0.50348	0.495897	0.498342	0.49566	0.49809	0.498625	0.503024	0.505344	0.506348	0.507274	0.509435	0.508633	0.513811	0.510217	0.507104	0.508832	0.512536	0.514535	0.515022	0.510142	0.512671	0.511969	0.512176
C16_66_16	38.3962	21.8126	0.531637	0.585921	0.340147	1.90476	NA	14.8148	1.47459	7.72725	0.455003	0.470283	0.46626	0.470045	0.471369	0.478851	0.494118	0.485422	0.491315	0.496048	0.494115	0.497423	0.49811	0.502702	0.504195	0.517661	0.52052	0.514441	0.517022	0.516524	0.51578	0.518214	0.524061	0.52401	0.524572	0.525791	0.529375	0.529516	0.534868	0.53283	0.528522	0.532435	0.53549	0.536886	0.538814	0.536127	0.537554	0.536978	0.54063
C16_66_17	39.4031	20.9756	0.546905	0.49908	0.284222	1.76391	NA	14.376	1.58299	6.4148	0.437995	0.447395	0.442328	0.4474	0.449957	0.456363	0.466888	0.461827	0.468491	0.4735	0.472269	0.475337	0.473643	0.477816	0.478324	0.493524	0.492665	0.487644	0.490388	0.48812	0.488596	0.490743	0.494004	0.493892	0.496157	0.496504	0.498276	0.499617	0.503534	0.501781	0.498111	0.501181	0.504159	0.505331	0.506325	0.503132	0.503772	0.504153	0.506866
C16_66_18	41.9791	21.5276	0.578095	0.529587	0.281609	1.61584	NA	15.7095	1.1948	4.78148	0.429059	0.441309	0.43846	0.444819	0.446356	0.447857	0.463726	0.462084	0.463732	0.464633	0.464591	0.469904	0.466716	0.46924	0.47359	0.483459	0.483735	0.478904	0.482508	0.477648	0.47827	0.479789	0.480819	0.483055	0.48418	0.482005	0.485287	0.484617	0.488277	0.484241	0.479426	0.4802	0.483403	0.483633	0.48391	0.47924	0.48134	0.481006	0.478345
C16_66_19	38.6753	24.0524	1.00602	1.51652	0.372895	2.41682	NA	14.4816	1.81551	6.09347	0.452143	0.461635	0.464399	0.472719	0.474037	0.475452	0.488633	0.490109	0.492284	0.494618	0.496135	0.502718	0.501371	0.506191	0.513327	0.5259	0.522224	0.518679	0.525188	0.520234	0.522948	0.525805	0.529894	0.529724	0.530455	0.53052	0.533595	0.536852	0.541949	0.538307	0.535444	0.534914	0.5372	0.537071	0.537777	0.535792	0.537547	0.534837	0.533939
C16_66_20	29.9219	16.2873	0.656296	2.04491	0.273666	1.288	NA	8.97221	1.07906	7.27955	0.427216	0.43735	0.438193	0.441015	0.440514	0.441085	0.449213	0.450316	0.451719	0.466434	0.465113	0.458957	0.466296	0.460868	0.462449	0.476368	0.482573	0.478222	0.476862	0.480257	0.487679	0.481025	0.480682	0.483855	0.490147	0.492162	0.496012	0.493764	0.494128	0.497785	0.495813	0.496514	0.493874	0.499475	0.500685	0.503454	0.507747	0.503812	0.504932
C16_66_21	36.7746	16.6551	0.250799	0.403419	0.198458	0.822661	NA	12.7542	0.71267	5.49107	0.440562	0.452695	0.448025	0.448806	0.444493	0.445819	0.459491	0.4527	0.461177	0.47471	0.46903	0.468699	0.479148	0.469962	0.47288	0.489054	0.494995	0.490098	0.482234	0.485557	0.493818	0.493485	0.489759	0.493656	0.499329	0.496054	0.501782	0.502496	0.500317	0.501715	0.502282	0.504817	0.500823	0.502975	0.507292	0.506611	0.508798	0.505646	0.506179
C16_66_22	37.6123	17.8105	0.768374	2.35852	0.305283	1.72847	NA	8.37051	1.57238	2.64117	0.458877	0.464099	0.456037	0.454414	0.453984	0.457047	0.469498	0.469716	0.476726	0.486407	0.482497	0.479941	0.489729	0.483712	0.485359	0.497619	0.501723	0.497267	0.497576	0.495997	0.501854	0.504062	0.500321	0.502451	0.506724	0.507358	0.511841	0.509506	0.506503	0.508271	0.507799	0.506844	0.503053	0.508424	0.509286	0.507429	0.516433	0.511161	0.508335
C16_66_23	32.0927	17.5173	0.327207	0.40646	0.225931	0.877099	NA	13.3639	0.7065	6.76875	0.454277	0.460557	0.463931	0.462781	0.453782	0.454213	0.467949	0.47321	0.475163	0.483198	0.483479	0.484112	0.49097	0.482691	0.486544	0.503097	0.508524	0.498385	0.497351	0.50141	0.507401	0.501793	0.501651	0.505706	0.510369	0.512024	0.515944	0.514943	0.513009	0.512987	0.511772	0.51328	0.512116	0.515209	0.515346	0.516492	0.52166	0.518248	0.515512
C16_66_24	33.4193	13.6225	0.433789	NA	0.178123	0.903044	NA	10.3975	0.767786	5.36984	0.457885	0.467021	0.47059	0.466806	0.45832	0.465166	0.476337	0.47539	0.484053	0.49176	0.488633	0.492505	0.499599	0.491299	0.4935	0.506366	0.512626	0.503741	0.501592	0.506475	0.512839	0.507917	0.504553	0.505778	0.511976	0.511477	0.513397	0.512487	0.509998	0.511834	0.510969	0.510649	0.505789	0.507101	0.506868	0.506964	0.510642	0.506636	0.504973
C16_66_25	39.6025	14.14	0.651353	0.667472	0.223064	1.32836	NA	9.0004	0.98342	4.95586	0.430634	0.440035	0.431239	0.432087	0.435299	0.440969	0.452961	0.446654	0.453063	0.467278	0.461713	0.458157	0.467544	0.462256	0.468226	0.476928	0.481317	0.477926	0.479516	0.480795	0.484284	0.480313	0.478934	0.481368	0.48695	0.48818	0.493466	0.491961	0.488827	0.490767	0.490402	0.490433	0.486768	0.49115	0.495327	0.495057	0.498274	0.494637	0.492214
C16_66_26	36.6251	NA	NA	NA	NA	NA	NA	NA	NA	NA	0.441657	0.443132	0.458512	0.465815	0.456697	0.463596	0.470083	0.465987	0.465061	0.480383	0.483997	0.476853	0.480695	0.482711	0.482044	0.482691	0.487157	0.491795	0.492456	0.494293	0.497154	0.497754	0.494464	0.497752	0.498365	0.495805	0.502324	0.50155	0.502333	0.501945	0.499334	0.501254	0.492132	0.491674	0.494113	0.49671	0.497155	0.498003	0.496048
C16_66_27	40.9371	10.0944	0.620386	0.531371	0.22605	1.48405	0.0564293	4.91356	1.20839	0.959464	0.422817	0.434344	0.434901	0.437287	0.434998	0.43331	0.438491	0.448928	0.446307	0.4489	0.45222	0.450415	0.457738	0.45463	0.450099	0.452931	0.458442	0.461983	0.465316	0.467096	0.46825	0.472004	0.469553	0.466874	0.465397	0.467454	0.469248	0.469001	0.469264	0.47284	0.473046	0.470869	0.467963	0.466643	0.469413	0.471954	0.473131	0.477043	0.481802
C16_66_28	37.6691	12.9485	0.492561	0.279808	0.336794	2.06069	0.0650427	6.33017	1.74985	1.07942	0.420918	0.437303	0.438595	0.439168	0.442046	0.444392	0.452107	0.459927	0.461784	0.464691	0.467054	0.467682	0.47754	0.471419	0.465566	0.474286	0.479997	0.477935	0.481564	0.488589	0.492037	0.492114	0.490165	0.489974	0.489546	0.493327	0.494094	0.492698	0.493733	0.495848	0.498163	0.494173	0.488371	0.487493	0.491572	0.490591	0.493368	0.495164	0.498608
C16_66_29	34.8271	20.9576	0.489138	0.446426	0.382479	2.12212	0.0751924	14.2332	1.4844	6.47525	0.439868	0.450185	0.44736	0.45039	0.453124	0.453243	0.453895	0.469971	0.472702	0.474237	0.480966	0.479655	0.485546	0.481957	0.47764	0.48552	0.493047	0.492768	0.494962	0.500217	0.503586	0.504463	0.504137	0.501874	0.498588	0.502069	0.50662	0.504654	0.505532	0.508882	0.508939	0.506822	0.501764	0.500483	0.503618	0.504234	0.507176	0.508578	0.511689
C16_66_30	36.4902	26.1466	0.681466	0.132238	0.365335	1.98703	0.0897417	19.9685	1.3652	11.5759	0.401671	0.413334	0.406575	0.413058	0.417305	0.417052	0.421252	0.433884	0.433853	0.43824	0.443189	0.441385	0.448438	0.448303	0.444611	0.44974	0.45426	0.452833	0.458963	0.464242	0.467771	0.472791	0.470999	0.467637	0.466535	0.471395	0.472774	0.47144	0.472459	0.475365	0.475838	0.474898	0.473271	0.472045	0.471667	0.472507	0.478324	0.479637	0.484272
C16_66_31	31.1149	23.38	0.39779	0.124522	0.280131	1.37684	0.0922275	18.7293	0.961286	20.4678	0.428128	0.43931	0.443066	0.447409	0.444512	0.446732	0.453551	0.467231	0.464736	0.464996	0.472395	0.473557	0.480179	0.476596	0.472078	0.473993	0.479752	0.483978	0.488863	0.494519	0.496964	0.502875	0.499484	0.49658	0.495717	0.501602	0.502329	0.499433	0.499982	0.504145	0.506277	0.501894	0.496653	0.495163	0.499233	0.49909	0.500012	0.503008	0.506334
C16_66_32	35.3551	18.4446	0.322575	0.0562201	0.24639	1.20673	0.0725677	14.6263	0.799614	8.1743	0.412723	0.421984	0.420422	0.421083	0.421958	0.428372	0.433642	0.44483	0.446864	0.446929	0.451668	0.446161	0.451164	0.451354	0.44841	0.449285	0.454952	0.45709	0.462027	0.465456	0.465893	0.470675	0.467285	0.465493	0.464554	0.468899	0.47094	0.468021	0.466934	0.472175	0.472429	0.470319	0.464185	0.463843	0.467235	0.465417	0.469014	0.471005	0.471816
C16_66_33	34.2991	17.5806	0.396363	0.222335	0.270881	1.45011	0.080066	12.7256	1.02471	4.67522	0.471896	0.472238	0.474358	0.479906	0.482715	0.486231	0.494038	0.503411	0.493431	0.497315	0.507347	0.509687	0.511255	0.51821	0.510668	0.509101	0.511742	0.519174	0.517704	0.521201	0.522343	0.529881	0.526148	0.521801	0.523554	0.527768	0.524463	0.525298	0.52818	0.526265	0.52358	0.525648	0.523693	0.519629	0.52336	0.519729	0.518561	0.521374	0.523371
C16_66_34	36.5173	16.0463	0.467386	0.550517	0.33214	2.1773	0.064896	9.008	1.87583	1.03829	0.416945	0.41934	0.416521	0.42266	0.427781	0.43321	0.437997	0.444607	0.434326	0.434617	0.446711	0.446294	0.448859	0.457986	0.453285	0.449931	0.453761	0.455292	0.458049	0.461646	0.458337	0.46283	0.460229	0.458118	0.460115	0.460776	0.458422	0.462269	0.464913	0.461635	0.461176	0.464113	0.462203	0.462362	0.467168	0.463562	0.462009	0.464914	0.468362
C16_66_35	31.1026	19.5965	0.362161	0.264516	0.266746	1.08992	0.0901393	15.0132	0.786323	10.9114	0.484681	0.493832	0.495653	0.503348	0.50693	0.500726	0.516138	0.526314	0.513915	0.520963	0.535323	0.534336	0.536072	0.546703	0.542423	0.536583	0.541296	0.545024	0.548075	0.552752	0.551838	0.55795	0.557195	0.553357	0.555558	0.558566	0.554622	0.558246	0.563488	0.558308	0.559175	0.564414	0.562288	0.558577	0.563442	0.561834	0.559895	0.564006	0.564887
C16_66_36	20.1389	18.6393	1.16889	0.403129	0.439606	3.05082	0.0848053	9.10544	2.02751	1.87725	0.503217	0.502387	0.50751	0.524306	0.5257	0.523354	0.531591	0.546767	0.538991	0.544655	0.557891	0.563462	0.560878	0.56857	0.563274	0.55891	0.563752	0.574029	0.576852	0.581879	0.584482	0.584209	0.583333	0.584371	0.585876	0.589408	0.585795	0.591835	0.596506	0.593375	0.59337	0.601426	0.598131	0.596665	0.602514	0.599136	0.599218	0.602752	0.606891
C16_66_37	36.2628	19.3292	0.483955	0.105295	0.299433	1.58117	0.0753432	14.0038	1.30103	3.20135	0.480322	0.481755	0.480066	0.492846	0.501392	0.498352	0.504662	0.517103	0.508877	0.51402	0.527883	0.534496	0.53323	0.5361	0.530276	0.525584	0.531577	0.538357	0.540041	0.547248	0.546276	0.546983	0.545849	0.545129	0.545167	0.549951	0.547947	0.55164	0.555109	0.550389	0.549367	0.554453	0.550804	0.550399	0.555641	0.550549	0.55009	0.553071	0.556628
C16_66_38	29.0739	19.2087	0.556795	0.894841	0.341294	1.78796	0.0885699	12.1331	1.28665	7.52172	0.462824	0.465407	0.469629	0.483688	0.484605	0.485319	0.494018	0.508858	0.501295	0.50916	0.520378	0.522661	0.525604	0.531173	0.52721	0.524255	0.527779	0.536807	0.541671	0.547637	0.547103	0.55383	0.552532	0.549692	0.554445	0.559412	0.55681	0.561044	0.564233	0.560178	0.562361	0.566501	0.565781	0.564272	0.569514	0.567107	0.566855	0.568903	0.573315
C16_66_39	40.1214	22.2108	0.513551	1.97814	0.315802	1.50338	0.0799276	14.5955	0.865251	9.11527	0.490425	0.485138	0.486491	0.496074	0.500402	0.495507	0.496687	0.504729	0.519931	0.523277	0.528572	0.52008	0.523322	0.528446	0.528124	0.534968	0.539868	0.547263	0.549232	0.547475	0.552569	0.551364	0.5543	0.554148	0.557191	0.560677	0.56083	0.561548	0.564305	0.564427	0.563436	0.56404	0.55706	0.56006	0.560424	0.562924	0.56081	0.562295	0.565554
C16_66_40	27.349	21.6155	0.728073	0.406234	0.410247	2.11945	0.0934269	13.7431	1.62372	6.75028	0.483901	0.468746	0.471165	0.48221	0.490711	0.485661	0.484098	0.489834	0.508351	0.511421	0.516035	0.506315	0.507579	0.514183	0.509653	0.517767	0.525204	0.537769	0.534645	0.529356	0.536518	0.542527	0.541195	0.539117	0.542141	0.545008	0.544644	0.546866	0.552693	0.551353	0.550065	0.55258	0.549638	0.554918	0.552659	0.556111	0.557133	0.559543	0.563297
C16_66_41	39.8223	19.0259	0.361631	0.621532	0.281921	1.44518	0.0742652	13.2824	1.25284	4.36131	0.48823	0.475531	0.476737	0.48379	0.485952	0.485921	0.486378	0.492868	0.507422	0.509366	0.515034	0.506478	0.505876	0.509846	0.511803	0.516607	0.52035	0.531022	0.53095	0.528619	0.530537	0.532354	0.53221	0.529344	0.529804	0.530791	0.531505	0.531636	0.532979	0.532544	0.529232	0.527228	0.524555	0.526154	0.52458	0.527546	0.524904	0.523522	0.522738
C16_66_42	40.3611	23.8684	0.491951	0.329007	0.332574	1.72048	0.102891	18.0668	1.21583	5.46787	0.506192	0.502881	0.499625	0.512234	0.515358	0.510034	0.513037	0.5205	0.537795	0.545576	0.54457	0.533883	0.534682	0.542774	0.543525	0.548662	0.552752	0.5619	0.561853	0.556163	0.55492	0.558517	0.561942	0.561122	0.560644	0.563756	0.565891	0.565048	0.567712	0.56812	0.564901	0.563233	0.558128	0.561351	0.559969	0.563483	0.562128	0.562632	0.564134
C16_66_43	40.5781	22.6492	0.906484	1.26601	0.377974	2.20105	0.0864221	14.0997	1.73878	4.55756	0.528847	0.522685	0.514215	0.520697	0.531352	0.528418	0.529408	0.536536	0.55688	0.563684	0.568782	0.556198	0.558213	0.56706	0.56389	0.571978	0.577175	0.587773	0.587934	0.582314	0.585974	0.588152	0.588766	0.589295	0.59171	0.593263	0.593258	0.596087	0.599336	0.598971	0.595779	0.597567	0.591192	0.594118	0.595284	0.598583	0.597309	0.598227	0.599946
C16_66_44	33.7884	21.2017	0.499422	1.28762	0.315476	1.56505	0.0814537	13.8238	1.37251	10.4864	0.443322	0.430703	0.431081	0.438867	0.446286	0.442767	0.444264	0.454575	0.468593	0.473192	0.473754	0.464912	0.463883	0.472318	0.471767	0.476998	0.480218	0.489763	0.49025	0.488528	0.492606	0.492211	0.492475	0.493224	0.494598	0.496094	0.495566	0.498567	0.502953	0.502186	0.501399	0.502617	0.49783	0.500615	0.501492	0.505261	0.504509	0.506061	0.508807
C16_66_45	35.0544	15.5239	0.241262	0.283444	0.270015	1.3484	0.10038	10.9936	1.09839	5.83793	0.423583	0.432628	0.429568	0.439277	0.452659	0.455137	0.461452	0.469618	0.475997	0.476404	0.47534	0.482302	0.482517	0.490458	0.503412	0.502687	0.50686	0.510544	0.509312	0.503436	0.506395	0.510703	0.515596	0.520447	0.519296	0.518196	0.513259	0.514892	0.519896	0.519585	0.516021	0.518503	0.522603	0.519429	0.514157	0.516609	0.513559	0.513284	0.516228
C16_66_46	34.6532	17.3652	0.328995	1.06455	0.252821	1.37167	0.0646358	11.7272	1.04682	5.40735	0.419996	0.427372	0.424434	0.436085	0.44406	0.445957	0.452091	0.456465	0.462569	0.464675	0.465097	0.470974	0.467437	0.475892	0.48796	0.486212	0.4899	0.492183	0.490934	0.486759	0.487696	0.489411	0.494831	0.500741	0.496432	0.494245	0.491115	0.492945	0.495247	0.492431	0.489615	0.491131	0.490985	0.486633	0.483137	0.484161	0.481152	0.48114	0.483669
C16_66_47	35.0521	17.6873	0.382974	0.295687	0.224144	1.2697	0.0928962	13.4488	0.955936	4.13745	0.370088	0.377799	0.377748	0.385807	0.3889	0.389279	0.397293	0.404208	0.408626	0.409865	0.413216	0.415275	0.41176	0.417024	0.425954	0.426397	0.432697	0.43309	0.430479	0.43152	0.432219	0.433604	0.438084	0.443728	0.443159	0.440723	0.437761	0.439298	0.442948	0.44211	0.440033	0.443084	0.444202	0.442968	0.440883	0.442612	0.441415	0.442706	0.444967
C16_66_48	34.9873	19.1971	0.357028	0.372059	0.346646	1.78583	0.0683798	13.4882	1.23826	6.93883	0.435517	0.439997	0.441443	0.453072	0.464275	0.46072	0.462609	0.467794	0.473846	0.476349	0.480406	0.480798	0.478266	0.486368	0.495414	0.495626	0.502258	0.49999	0.497835	0.495183	0.498285	0.501697	0.505414	0.512495	0.511924	0.507797	0.504314	0.506933	0.508912	0.509911	0.50608	0.507565	0.508918	0.507138	0.502259	0.503848	0.503065	0.501751	0.505001
C16_66_49	35.2548	14.199	0.836731	0.634168	0.266154	1.55769	NA	7.95948	1.22826	6.40362	0.480859	0.486184	0.476043	0.480898	0.488018	0.490599	0.4861	0.495641	0.496418	0.502982	0.509393	0.50793	0.513793	0.515888	0.51011	0.515261	0.521547	0.524354	0.525106	0.527679	0.528065	0.523705	0.521517	0.529598	0.532543	0.53025	0.533423	0.533823	0.535184	0.536341	0.542309	0.543487	0.541682	0.539627	0.54017	0.539434	0.543078	0.544761	0.543202
C16_66_50	39.3523	14.5385	0.593155	1.03187	0.236288	1.52665	NA	8.6273	1.1425	5.21792	0.429039	0.434695	0.42936	0.435539	0.444464	0.446888	0.435315	0.446088	0.449931	0.451369	0.460932	0.465794	0.468485	0.472786	0.46743	0.471238	0.474288	0.476546	0.475389	0.47553	0.477695	0.477069	0.476491	0.481376	0.483699	0.484706	0.489453	0.4874	0.48537	0.487562	0.493479	0.494229	0.489268	0.487033	0.489426	0.489767	0.492105	0.493066	0.492026
C16_66_51	36.7438	15.6686	0.43301	0.35867	0.227698	1.2344	NA	11.2683	0.879838	5.97308	0.422241	0.432089	0.440707	0.441032	0.453585	0.459295	0.45036	0.454265	0.451711	0.456428	0.468175	0.47391	0.473462	0.478932	0.475934	0.479649	0.480921	0.483589	0.481422	0.482806	0.487264	0.48568	0.483934	0.487862	0.490984	0.488613	0.489961	0.4889	0.489972	0.491616	0.494866	0.497919	0.496782	0.491488	0.489436	0.488066	0.489287	0.494331	0.493622
C16_66_52	39.8833	13.2028	0.532056	NA	0.212061	1.06319	NA	8.87289	1.26818	2.69566	0.434276	0.43783	0.442758	0.442989	0.449121	0.452062	0.449709	0.461825	0.465785	0.46759	0.472815	0.472986	0.477588	0.483436	0.481442	0.482456	0.485965	0.491447	0.490548	0.49025	0.491573	0.489158	0.488272	0.494114	0.495861	0.494613	0.498843	0.497635	0.497509	0.498516	0.503034	0.504305	0.499954	0.497598	0.4993	0.49753	0.499432	0.501453	0.501219
C16_66_53	26.2775	14.0669	0.503135	0.141538	0.261998	1.06858	NA	10.0832	0.670144	11.8181	0.485148	0.49229	0.491982	0.495872	0.50154	0.506972	0.505915	0.51989	0.522425	0.527415	0.533071	0.536234	0.546103	0.55013	0.546088	0.551784	0.555635	0.554187	0.555749	0.56097	0.565626	0.561099	0.559801	0.567828	0.572716	0.570203	0.573048	0.572533	0.574287	0.576974	0.580422	0.58102	0.578823	0.574549	0.573227	0.571459	0.574231	0.575558	0.572462
C16_66_54	37.8403	15.1059	0.728446	1.05905	0.271069	1.45864	0.0658005	8.77386	1.00899	6.48211	0.425671	0.433795	0.433476	0.432751	0.445678	0.445303	0.437215	0.442585	0.446966	0.457417	0.45809	0.457818	0.461106	0.466752	0.463363	0.465561	0.468819	0.472586	0.473739	0.476244	0.480048	0.474543	0.473755	0.479239	0.4825	0.480787	0.486128	0.48526	0.485209	0.485544	0.49228	0.492569	0.489985	0.488235	0.487854	0.487837	0.491965	0.492728	0.489977
C16_66_55	41.4941	12.3054	0.60176	0.417359	0.292591	1.85024	0.0585398	6.39814	1.41388	2.7975	0.377012	0.375064	0.372966	0.374966	0.387236	0.384434	0.385683	0.385698	0.387909	0.385967	0.391481	0.396501	0.395199	0.393755	0.393467	0.390745	0.396904	0.398358	0.395667	0.396668	0.400634	0.401981	0.400734	0.399565	0.3999	0.398397	0.398601	0.399388	0.403813	0.404553	0.403276	0.404114	0.403453	0.401447	0.402535	0.405563	0.404864	0.405653	0.409463
C16_66_56	37.9103	13.6473	0.64531	0.0960909	0.333304	2.21764	0.0560782	7.66574	1.45042	3.03297	0.416274	0.415324	0.413855	0.413367	0.424781	0.428432	0.430898	0.433421	0.435481	0.433518	0.438766	0.443303	0.440795	0.440902	0.441826	0.441177	0.448792	0.450598	0.447983	0.448945	0.450778	0.452412	0.453791	0.45298	0.452262	0.451197	0.452174	0.453676	0.456734	0.456731	0.457163	0.457114	0.455241	0.455261	0.454296	0.455821	0.458621	0.459138	0.463129
C16_66_57	38.807	15.3313	0.770307	0.782224	0.26285	1.28775	0.0594236	9.59897	0.712722	6.02928	0.437588	0.434126	0.429062	0.437995	0.451741	0.447423	0.452516	0.452571	0.454315	0.45658	0.462028	0.469183	0.468938	0.468749	0.470491	0.469129	0.477218	0.48331	0.481393	0.483317	0.48577	0.488515	0.488462	0.487994	0.48575	0.486133	0.4893	0.489649	0.494284	0.494724	0.492487	0.49566	0.494051	0.492832	0.4936	0.496652	0.497385	0.498324	0.5027
C16_66_58	36.6282	11.8014	0.617868	1.74464	0.253338	1.34718	0.0655011	5.36208	0.963425	5.02736	0.41255	0.411904	0.412222	0.411936	0.422044	0.423365	0.432635	0.429358	0.42918	0.433871	0.436506	0.44116	0.440198	0.443753	0.445404	0.442676	0.44906	0.451355	0.450176	0.451097	0.453135	0.455827	0.456796	0.456496	0.45664	0.454971	0.457355	0.456942	0.460692	0.461722	0.458805	0.459617	0.459101	0.458136	0.457364	0.46061	0.460635	0.459549	0.463721
C16_66_59	36.3796	11.1028	0.381612	NA	0.215418	1.08949	0.0661351	6.61191	0.92782	2.95044	0.4152	0.413477	0.412969	0.416664	0.425711	0.425617	0.431628	0.433587	0.433133	0.434264	0.43929	0.443048	0.443472	0.445202	0.445658	0.44291	0.449357	0.451363	0.449873	0.451091	0.453583	0.456115	0.456998	0.455661	0.454912	0.454582	0.456523	0.456644	0.45734	0.458841	0.456413	0.458006	0.456851	0.455949	0.456338	0.45814	0.460098	0.46071	0.464179
C16_66_60	36.2366	11.0931	0.311414	NA	0.26916	1.44499	0.0440802	6.43444	1.12471	1.45413	0.356726	0.351508	0.345049	0.345654	0.35612	0.357026	0.362095	0.36297	0.369111	0.368952	0.371983	0.375843	0.375035	0.374259	0.37761	0.371906	0.375679	0.381766	0.381727	0.380604	0.381826	0.384069	0.385497	0.386089	0.385083	0.383263	0.384758	0.386695	0.390284	0.390292	0.388852	0.390082	0.389717	0.391361	0.390299	0.392902	0.395137	0.3961	0.400269
C16_66_61	34.2159	15.0317	0.526832	0.453171	0.336049	1.91197	0.0694371	8.60707	1.52276	3.05786	0.410313	0.414814	0.422069	0.426021	0.432115	0.42968	0.431678	0.450375	0.443117	0.440894	0.451846	0.458413	0.450198	0.449789	0.461207	0.466659	0.462303	0.463552	0.462636	0.464565	0.467917	0.465635	0.471079	0.470052	0.469946	0.474728	0.473413	0.477357	0.479284	0.475897	0.477061	0.478283	0.478607	0.476757	0.477857	0.481247	0.479502	0.480939	0.481374
C16_66_62	32.4088	13.7449	0.670985	1.01754	0.327046	2.08719	0.0690943	5.78449	1.83566	1.45571	0.435569	0.441127	0.44938	0.446038	0.449054	0.454394	0.459826	0.474422	0.468253	0.47032	0.483577	0.488803	0.475993	0.47757	0.490959	0.492063	0.487114	0.488692	0.489849	0.494516	0.496166	0.495015	0.498442	0.498991	0.500862	0.501347	0.500878	0.506095	0.507023	0.504372	0.505646	0.505956	0.506242	0.502147	0.503572	0.506196	0.505051	0.506943	0.50927
C16_66_63	37.9215	14.255	0.287548	0.213093	0.267858	1.56064	0.0440802	9.27388	1.31239	8.57163	0.433921	0.442151	0.453906	0.457693	0.459014	0.460988	0.469941	0.485198	0.478853	0.484198	0.497415	0.496482	0.484316	0.488841	0.500111	0.50614	0.502129	0.503318	0.504566	0.509167	0.513786	0.512235	0.517145	0.515988	0.515454	0.51753	0.518494	0.520841	0.522405	0.518373	0.518555	0.51861	0.518448	0.513739	0.513264	0.516602	0.513446	0.515386	0.51581
C16_66_64	40.7271	19.4623	0.54442	0.929556	0.485993	2.39322	0.0749797	10.185	2.04027	5.95821	0.370222	0.377813	0.392983	0.391719	0.398425	0.400657	0.40639	0.421995	0.415594	0.417454	0.427799	0.430903	0.423872	0.426237	0.434427	0.439071	0.436989	0.440877	0.441115	0.445093	0.448306	0.447346	0.452337	0.453966	0.45303	0.45784	0.460093	0.463105	0.463518	0.460398	0.462479	0.466998	0.467356	0.464035	0.466019	0.472057	0.470187	0.473047	0.473251
C16_66_65	28.3097	12.4183	0.647049	0.165072	0.293187	1.63627	0.0665502	6.58418	1.33057	3.56875	0.374417	0.382212	0.390583	0.390799	0.393187	0.393902	0.399844	0.414067	0.408993	0.416098	0.428578	0.429024	0.418956	0.421779	0.431217	0.437506	0.431528	0.435428	0.438178	0.441442	0.443479	0.441479	0.447224	0.447376	0.446669	0.450324	0.451412	0.455645	0.456237	0.452063	0.451122	0.454982	0.454528	0.452324	0.454341	0.458332	0.454322	0.456839	0.459533
C16_66_66	31.9608	NA	NA	NA	NA	NA	NA	NA	NA	NA	0.458079	0.463898	0.469962	0.476187	0.483991	0.477965	0.481073	0.504371	0.500438	0.505546	0.516893	0.517996	0.509316	0.511299	0.522848	0.527593	0.520625	0.525843	0.527077	0.531843	0.536587	0.536833	0.540767	0.537932	0.535959	0.539319	0.542607	0.546451	0.549017	0.545993	0.548185	0.551697	0.549664	0.548471	0.551086	0.556256	0.553845	0.557698	0.559952
C16_66_67	NA	20.3921	0.57822	0.551457	0.391381	2.05044	0.0706596	13.5699	1.29263	13.4588	0.392441	0.395396	0.400026	0.404319	0.406446	0.401997	0.412447	0.42359	0.420766	0.428051	0.436063	0.438035	0.428123	0.42961	0.440264	0.443548	0.44027	0.446637	0.446796	0.448555	0.453435	0.45258	0.456417	0.454369	0.453345	0.455085	0.459167	0.461454	0.463299	0.461546	0.463272	0.465276	0.462761	0.462562	0.464326	0.468593	0.465387	0.465505	0.46816
[truncated: 2,112 more columns]
