# Supplementary material for: Rapid analyses of dry matter content and carotenoids in fresh cassava roots using a portable visible and near infrared spectrometer (Vis/NIRS)
Source: PLoS One. 2017 Dec 11;12(12):e0188918. doi: 10.1371/journal.pone.0188918 (PMC5724885; doi:10.1371/journal.pone.0188918)
Supplement: S1 Datasets — (ZIP) [file pone.0188918.s001.zip › Ikeogu_et_al_2017/C16M66.xlsx]

## Sheet: Sheet1
Sampleid	DMLAB	TCCLAB	VIO	LUT	X15CBC	X13CBC	AC	ATBC	X9CBC	PHY	350	351	352	353	354	355	356	357	358	359	360	361	362	363	364	365	366	367	368	369	370	371	372	373	374	375	376	377	378	379	380	381	382	383	384	385	386	387	388
C16_66_1	34.1562	15.4192	0.618722	NA	0.241856	1.27558	NA	10.7435	1.07962	6.27906	0.514368	0.547012	0.565583	0.56866	0.555425	0.549506	0.551251	0.554522	0.54407	0.545746	0.54816	0.568494	0.571981	0.565309	0.560199	0.561169	0.567963	0.576264	0.57707	0.575224	0.580615	0.588106	0.580511	0.582446	0.578157	0.578088	0.580001	0.579859	0.587261	0.589274	0.590448	0.590403	0.592313	0.59158	0.588616	0.584576	0.594079	0.596423	0.602236
C16_66_2	33.4427	24.0122	0.515967	NA	0.353272	1.9862	NA	17.5255	1.51624	9.46711	0.518961	0.547795	0.553762	0.548757	0.549337	0.566522	0.564279	0.561973	0.586436	0.589838	0.574735	0.571203	0.58894	0.609302	0.599821	0.60207	0.603455	0.609912	0.613732	0.611321	0.607265	0.61084	0.635219	0.632072	0.617981	0.618597	0.620253	0.62255	0.627113	0.630058	0.633819	0.629093	0.631988	0.628135	0.633041	0.634372	0.628959	0.631442	0.636268
C16_66_3	28	17.6767	0.389594	NA	0.226751	1.01014	NA	13.892	0.618735	9.71593	0.507215	0.506139	0.51792	0.524145	0.522421	0.526428	0.529328	0.532508	0.546062	0.543649	0.544301	0.543068	0.551136	0.555674	0.553228	0.553393	0.561422	0.565243	0.566352	0.565203	0.564015	0.57389	0.58623	0.581877	0.578576	0.580861	0.580474	0.583792	0.583947	0.588513	0.594036	0.590455	0.592499	0.594665	0.593746	0.599886	0.596467	0.595212	0.60211
C16_66_4	31.7993	18.4071	0.224458	NA	0.229988	0.722872	NA	15.2832	0.43929	13.7904	0.509668	0.527205	0.535452	0.537918	0.542358	0.550504	0.553189	0.560681	0.5697	0.57065	0.568496	0.564561	0.571408	0.579988	0.583323	0.592198	0.598236	0.600967	0.605166	0.60219	0.599876	0.609305	0.624522	0.620748	0.615574	0.617861	0.618692	0.623466	0.625549	0.631199	0.637529	0.634305	0.633811	0.631362	0.632757	0.636055	0.631486	0.630455	0.63779
C16_66_5	34.1728	22.6355	0.685646	NA	0.341875	1.98182	NA	16.4152	1.48452	4.70867	0.502967	0.517147	0.509028	0.520752	0.525276	0.527251	0.53286	0.534326	0.547202	0.545695	0.536619	0.533404	0.549643	0.554906	0.556869	0.555047	0.558969	0.569299	0.570485	0.566191	0.562369	0.571609	0.584344	0.587098	0.579854	0.57863	0.582098	0.585545	0.586786	0.592053	0.601276	0.598451	0.598808	0.601669	0.604506	0.604081	0.602848	0.602662	0.610313
C16_66_6	34.3345	20.3734	0.540022	0.361263	0.341856	1.70407	NA	14.447	1.26215	6.59496	0.516907	0.528445	0.526764	0.534943	0.542899	0.542919	0.545783	0.542473	0.565966	0.5675	0.557971	0.559142	0.560265	0.567094	0.570607	0.573599	0.578712	0.580107	0.584582	0.586411	0.581835	0.594565	0.608781	0.605555	0.600137	0.595827	0.604105	0.605959	0.602685	0.611042	0.61445	0.613338	0.61327	0.61518	0.619107	0.621592	0.616209	0.615553	0.623098
C16_66_7	35.4646	20.9261	0.615644	0.375284	0.389424	2.15999	NA	13.5651	1.69549	5.87701	0.524922	0.538554	0.541908	0.556336	0.550221	0.556087	0.560617	0.56355	0.578452	0.581834	0.575267	0.575714	0.581954	0.586402	0.584694	0.583754	0.590943	0.59725	0.600325	0.608281	0.599202	0.607708	0.622602	0.621029	0.616557	0.619818	0.616794	0.618398	0.623906	0.627952	0.633728	0.634071	0.63395	0.635361	0.639869	0.64157	0.636563	0.63832	0.645324
C16_66_8	35.0025	18.296	0.446449	NA	0.268955	1.39681	NA	13.1891	1.13812	2.39745	0.526768	0.52728	0.540175	0.54408	0.534499	0.543477	0.557764	0.54539	0.54847	0.554477	0.563728	0.562284	0.574129	0.563129	0.553023	0.553304	0.558549	0.563582	0.559095	0.566365	0.569225	0.583015	0.571033	0.575945	0.580339	0.579095	0.582472	0.581867	0.584215	0.591504	0.584622	0.58462	0.58867	0.59335	0.594406	0.592193	0.599314	0.602052	0.599456
C16_66_9	23.5921	19.8946	0.551681	NA	0.34045	1.4186	NA	14.0623	1.02271	8.44787	0.609847	0.584033	0.599368	0.620232	0.611114	0.639179	0.667019	0.633078	0.641234	0.650381	0.651335	0.658409	0.678407	0.682987	0.667036	0.66655	0.666477	0.680566	0.681302	0.685577	0.689828	0.691245	0.686565	0.697374	0.699906	0.69863	0.690723	0.682527	0.695287	0.707627	0.706862	0.698383	0.699764	0.697558	0.699038	0.696734	0.7036	0.709995	0.706179
C16_66_10	34.4249	19.2808	0.434861	NA	0.362489	2.01372	NA	13.0839	1.53459	2.63387	0.502711	0.505029	0.513087	0.523766	0.509576	0.516818	0.526583	0.534536	0.534726	0.539399	0.546547	0.547923	0.556262	0.550095	0.538874	0.543162	0.55206	0.558579	0.558305	0.554679	0.553249	0.560762	0.556856	0.562989	0.564982	0.569148	0.569773	0.567709	0.568309	0.572342	0.574618	0.575822	0.575144	0.584341	0.588316	0.588996	0.586731	0.59619	0.599995
C16_66_11	31.6029	20.6194	0.575233	NA	0.308209	1.72597	NA	15.1667	1.22167	1.26668	0.504262	0.507589	0.522338	0.525826	0.515047	0.525581	0.531516	0.522559	0.533626	0.543709	0.538625	0.552738	0.559629	0.54555	0.538972	0.546836	0.542672	0.553659	0.545165	0.54553	0.553418	0.560928	0.54884	0.559188	0.563371	0.558148	0.559915	0.559823	0.563077	0.572765	0.568822	0.565626	0.564783	0.566055	0.570912	0.568039	0.568961	0.574638	0.579753
C16_66_12	35.5202	17.0347	0.469771	NA	0.245498	1.29659	NA	11.335	1.09444	11.0908	0.572739	0.568254	0.598751	0.592661	0.580637	0.597382	0.613598	0.611318	0.605618	0.614726	0.639423	0.633427	0.642557	0.640601	0.635527	0.630483	0.624209	0.637558	0.633273	0.643774	0.6507	0.648363	0.641683	0.65076	0.655502	0.658476	0.66333	0.652206	0.653008	0.65678	0.651902	0.647622	0.655979	0.6592	0.662645	0.657579	0.658541	0.661842	0.661589
C16_66_13	35.1095	19.489	0.459095	0.0412346	0.24166	1.33388	NA	14.6244	1.13373	7.12662	0.548029	0.540429	0.550375	0.556921	0.553267	0.560766	0.570782	0.562289	0.565841	0.578898	0.584888	0.591926	0.60211	0.598382	0.590289	0.58402	0.591124	0.603496	0.599932	0.598809	0.603915	0.606877	0.600394	0.605608	0.609904	0.610755	0.60655	0.610622	0.614056	0.613973	0.612702	0.612129	0.607167	0.612949	0.622734	0.620254	0.621591	0.623959	0.622466
C16_66_14	36.2345	25.8065	0.597844	0.470815	0.313911	1.52615	NA	20.329	0.78136	7.7591	0.521696	0.534312	0.522867	0.516012	0.528528	0.542144	0.555481	0.545586	0.551158	0.55624	0.547784	0.545824	0.543403	0.548069	0.559277	0.574434	0.578338	0.566039	0.571401	0.565862	0.571885	0.580507	0.587137	0.58531	0.582809	0.582124	0.58499	0.585807	0.596471	0.595299	0.592139	0.59924	0.602581	0.604681	0.599526	0.594479	0.603479	0.604194	0.607697
C16_66_15	36.7374	22.2311	0.667531	1.32175	0.279225	1.50364	NA	15.6874	0.936178	11.474	0.543732	0.552834	0.549575	0.545599	0.54148	0.555185	0.591731	0.575081	0.576701	0.579178	0.580675	0.577032	0.576265	0.587519	0.589928	0.601331	0.599963	0.591609	0.602356	0.595819	0.592997	0.584222	0.596433	0.605537	0.603351	0.603168	0.614942	0.619651	0.622563	0.617826	0.612089	0.613513	0.616206	0.622771	0.631291	0.624228	0.622269	0.624339	0.630316
C16_66_16	38.3962	21.8126	0.531637	0.585921	0.340147	1.90476	NA	14.8148	1.47459	7.72725	0.464672	0.47852	0.481328	0.491966	0.482631	0.488087	0.507695	0.496092	0.50155	0.505721	0.505935	0.507748	0.508426	0.508862	0.508614	0.52235	0.525492	0.519127	0.519397	0.516573	0.521164	0.51847	0.528867	0.537097	0.535795	0.533002	0.542833	0.541627	0.544901	0.538587	0.536563	0.544399	0.547491	0.552257	0.556039	0.550488	0.555225	0.5548	0.557251
C16_66_17	39.4031	20.9756	0.546905	0.49908	0.284222	1.76391	NA	14.376	1.58299	6.4148	0.447121	0.464713	0.474153	0.476692	0.468493	0.46658	0.483784	0.486228	0.489057	0.482092	0.483011	0.479485	0.481689	0.490237	0.492773	0.500262	0.500037	0.501877	0.499578	0.493436	0.496034	0.496166	0.495277	0.501228	0.504227	0.500191	0.506936	0.509473	0.519378	0.511904	0.506487	0.509689	0.518191	0.522067	0.520252	0.516345	0.52258	0.522431	0.521176
C16_66_18	41.9791	21.5276	0.578095	0.529587	0.281609	1.61584	NA	15.7095	1.1948	4.78148	0.550512	0.547838	0.53061	0.544599	0.551241	0.557489	0.567723	0.565766	0.565011	0.571879	0.574797	0.582749	0.577173	0.570782	0.582655	0.589823	0.585809	0.585525	0.595813	0.584965	0.580008	0.587028	0.594262	0.591588	0.591819	0.596986	0.60348	0.603467	0.612128	0.61029	0.601859	0.601032	0.600711	0.604735	0.609518	0.607136	0.605946	0.606141	0.610321
C16_66_19	38.6753	24.0524	1.00602	1.51652	0.372895	2.41682	NA	14.4816	1.81551	6.09347	0.538673	0.554815	0.539631	0.54434	0.545982	0.553094	0.575332	0.566411	0.569807	0.584349	0.578866	0.581467	0.586092	0.580412	0.582816	0.608512	0.609085	0.59493	0.601532	0.601682	0.602215	0.609486	0.619403	0.620842	0.6181	0.612759	0.619629	0.620251	0.624039	0.625323	0.620701	0.619101	0.625688	0.634553	0.636644	0.62654	0.632104	0.638571	0.636764
C16_66_20	29.9219	16.2873	0.656296	2.04491	0.273666	1.288	NA	8.97221	1.07906	7.27955	0.560879	0.569871	0.582282	0.570853	0.55546	0.562793	0.574487	0.56714	0.577025	0.594894	0.59048	0.580786	0.588289	0.579423	0.587739	0.610408	0.617471	0.606803	0.602847	0.608846	0.615349	0.605819	0.606792	0.612017	0.620416	0.62248	0.619431	0.614525	0.619627	0.628755	0.622877	0.619605	0.621169	0.625117	0.626644	0.62812	0.635545	0.634955	0.632773
C16_66_21	36.7746	16.6551	0.250799	0.403419	0.198458	0.822661	NA	12.7542	0.71267	5.49107	0.511378	0.52277	0.513868	0.510311	0.513148	0.514274	0.528695	0.526936	0.53281	0.542049	0.530432	0.528813	0.544451	0.53266	0.539087	0.54725	0.548822	0.539592	0.534612	0.549509	0.555547	0.543138	0.547933	0.554681	0.55709	0.559167	0.557816	0.557791	0.562683	0.567705	0.559855	0.561868	0.556214	0.559554	0.567972	0.569484	0.576786	0.573585	0.574783
C16_66_22	37.6123	17.8105	0.768374	2.35852	0.305283	1.72847	NA	8.37051	1.57238	2.64117	0.515934	0.524452	0.524406	0.528165	0.502836	0.508273	0.532405	0.531493	0.528221	0.538645	0.539417	0.529312	0.534651	0.533507	0.537848	0.546222	0.553632	0.55093	0.546316	0.548639	0.556788	0.552418	0.542494	0.548237	0.557239	0.55555	0.558639	0.557936	0.560267	0.567113	0.563398	0.560944	0.564122	0.569637	0.573644	0.575909	0.580524	0.573821	0.575971
C16_66_23	32.0927	17.5173	0.327207	0.40646	0.225931	0.877099	NA	13.3639	0.7065	6.76875	0.520015	0.534484	0.533827	0.535837	0.521958	0.513681	0.529506	0.532425	0.533438	0.553646	0.556188	0.547044	0.553765	0.556798	0.561839	0.570805	0.568686	0.555966	0.559165	0.56679	0.573719	0.570204	0.571412	0.570912	0.573279	0.574754	0.58433	0.584854	0.581149	0.584003	0.581924	0.585811	0.577126	0.584499	0.589007	0.594974	0.599614	0.593118	0.588254
C16_66_24	33.4193	13.6225	0.433789	NA	0.178123	0.903044	NA	10.3975	0.767786	5.36984	0.513192	0.522481	0.515368	0.522243	0.521231	0.514629	0.529714	0.514375	0.516625	0.539754	0.541113	0.542992	0.554025	0.542906	0.534819	0.551971	0.555888	0.545837	0.543197	0.551572	0.565145	0.557139	0.556064	0.564366	0.565885	0.566553	0.56467	0.563449	0.571096	0.576408	0.572694	0.569316	0.563525	0.565613	0.570318	0.573866	0.574673	0.572897	0.572055
C16_66_25	39.6025	14.14	0.651353	0.667472	0.223064	1.32836	NA	9.0004	0.98342	4.95586	0.515497	0.522916	0.524399	0.524348	0.514937	0.523635	0.538402	0.526172	0.533755	0.551651	0.545338	0.532529	0.549387	0.546094	0.554517	0.567279	0.567404	0.561027	0.557719	0.557502	0.566651	0.566118	0.56537	0.570745	0.570237	0.573167	0.576123	0.571933	0.567776	0.576533	0.577454	0.580472	0.577362	0.581762	0.577991	0.57862	0.584144	0.583611	0.581772
C16_66_26	36.6251	NA	NA	NA	NA	NA	NA	NA	NA	NA	0.605472	0.60052	0.635494	0.642446	0.626597	0.634643	0.655925	0.642227	0.626823	0.661104	0.672872	0.646317	0.650002	0.663272	0.65686	0.651902	0.66424	0.667662	0.666065	0.669564	0.675148	0.671182	0.66743	0.669936	0.666812	0.664241	0.680238	0.677793	0.680076	0.681871	0.674506	0.674378	0.664781	0.670484	0.668787	0.671061	0.671655	0.67126	0.667206
C16_66_27	40.9371	10.0944	0.620386	0.531371	0.22605	1.48405	0.0564293	4.91356	1.20839	0.959464	0.478291	0.480938	0.477987	0.477957	0.485582	0.484895	0.487915	0.502765	0.497801	0.49909	0.507415	0.501614	0.505789	0.499362	0.501229	0.50131	0.510911	0.515609	0.505845	0.515163	0.519167	0.522466	0.514103	0.51402	0.51742	0.524115	0.524671	0.528327	0.531517	0.532484	0.53226	0.528982	0.531353	0.529524	0.533193	0.531478	0.535068	0.542386	0.551476
C16_66_28	37.6691	12.9485	0.492561	0.279808	0.336794	2.06069	0.0650427	6.33017	1.74985	1.07942	0.499439	0.513685	0.53566	0.539329	0.526143	0.514979	0.532024	0.538558	0.541309	0.550822	0.553709	0.55294	0.560987	0.557503	0.55212	0.552548	0.55915	0.567752	0.564312	0.568589	0.575672	0.581546	0.577742	0.573916	0.573979	0.575024	0.581729	0.579904	0.578491	0.581719	0.588407	0.587187	0.579978	0.578829	0.586189	0.588832	0.588578	0.594938	0.601323
C16_66_29	34.8271	20.9576	0.489138	0.446426	0.382479	2.12212	0.0751924	14.2332	1.4844	6.47525	0.498731	0.508116	0.50958	0.511023	0.503351	0.507805	0.510292	0.5245	0.520837	0.529423	0.535931	0.533089	0.539694	0.538949	0.530037	0.53029	0.542254	0.54422	0.546455	0.551103	0.555612	0.561075	0.558216	0.554031	0.552422	0.55794	0.566995	0.561427	0.561809	0.569591	0.573955	0.573136	0.568477	0.563485	0.570893	0.572007	0.577185	0.583297	0.588563
C16_66_30	36.4902	26.1466	0.681466	0.132238	0.365335	1.98703	0.0897417	19.9685	1.3652	11.5759	0.485436	0.497451	0.495433	0.501592	0.509244	0.50548	0.513369	0.519924	0.512547	0.518881	0.526478	0.528479	0.532383	0.53974	0.530923	0.526849	0.536128	0.537792	0.542601	0.548963	0.556115	0.56449	0.563157	0.55996	0.556109	0.561023	0.563921	0.560331	0.559966	0.571017	0.577852	0.576862	0.571489	0.565592	0.569386	0.572431	0.577977	0.580921	0.584695
C16_66_31	31.1149	23.38	0.39779	0.124522	0.280131	1.37684	0.0922275	18.7293	0.961286	20.4678	0.534494	0.544022	0.558805	0.554677	0.556006	0.558325	0.562284	0.579571	0.590811	0.579069	0.576344	0.585378	0.607217	0.59755	0.582881	0.594319	0.600903	0.593745	0.599829	0.618754	0.625153	0.625184	0.61815	0.618188	0.618451	0.623748	0.62511	0.627154	0.625413	0.626897	0.634935	0.635268	0.629987	0.62903	0.631104	0.630638	0.636963	0.638146	0.639462
C16_66_32	35.3551	18.4446	0.322575	0.0562201	0.24639	1.20673	0.0725677	14.6263	0.799614	8.1743	0.491255	0.495873	0.497356	0.502016	0.513393	0.504715	0.508372	0.535981	0.528057	0.527244	0.531854	0.534399	0.547397	0.546116	0.538631	0.538465	0.545593	0.545628	0.555447	0.560163	0.561252	0.567443	0.568323	0.565687	0.56293	0.570423	0.570126	0.567227	0.567837	0.573159	0.579938	0.575724	0.573559	0.577635	0.578916	0.577069	0.583784	0.582235	0.585194
C16_66_33	34.2991	17.5806	0.396363	0.222335	0.270881	1.45011	0.080066	12.7256	1.02471	4.67522	0.535555	0.526019	0.530203	0.545167	0.542059	0.542037	0.568764	0.565098	0.5579	0.56473	0.582394	0.57421	0.566303	0.575305	0.576868	0.575007	0.578847	0.581244	0.579697	0.583739	0.587996	0.583945	0.577386	0.579997	0.589129	0.59555	0.5937	0.60112	0.60948	0.602603	0.59605	0.603788	0.604147	0.599091	0.603279	0.601181	0.601225	0.607183	0.609573
C16_66_34	36.5173	16.0463	0.467386	0.550517	0.33214	2.1773	0.064896	9.008	1.87583	1.03829	0.512251	0.517476	0.522615	0.542257	0.534577	0.533189	0.553293	0.555194	0.533675	0.54194	0.569479	0.564356	0.556405	0.57532	0.567979	0.562373	0.564866	0.568107	0.566958	0.571542	0.574599	0.572755	0.572993	0.575908	0.576925	0.57911	0.572417	0.583875	0.595607	0.586524	0.580646	0.588997	0.586042	0.585319	0.591999	0.589901	0.587327	0.591427	0.59823
C16_66_35	31.1026	19.5965	0.362161	0.264516	0.266746	1.08992	0.0901393	15.0132	0.786323	10.9114	0.528537	0.544883	0.543124	0.551681	0.547659	0.553845	0.558067	0.561612	0.553138	0.56339	0.577196	0.56781	0.566307	0.586165	0.585719	0.578411	0.575738	0.584618	0.59347	0.594928	0.595535	0.60243	0.59809	0.601436	0.605093	0.603105	0.599679	0.607822	0.614739	0.605264	0.601964	0.610801	0.609834	0.607375	0.613668	0.608113	0.609204	0.614668	0.621878
C16_66_36	20.1389	18.6393	1.16889	0.403129	0.439606	3.05082	0.0848053	9.10544	2.02751	1.87725	0.618259	0.617536	0.638436	0.643973	0.646291	0.648662	0.658641	0.670787	0.662227	0.664591	0.683402	0.67792	0.682388	0.694275	0.678324	0.670896	0.68399	0.69522	0.691753	0.696842	0.702924	0.709136	0.706144	0.70534	0.706334	0.712005	0.708465	0.714373	0.720503	0.708015	0.711536	0.72209	0.718203	0.714955	0.721981	0.716588	0.715712	0.725824	0.731213
C16_66_37	36.2628	19.3292	0.483955	0.105295	0.299433	1.58117	0.0753432	14.0038	1.30103	3.20135	0.497421	0.503579	0.498747	0.502357	0.518007	0.522991	0.52763	0.534209	0.528184	0.535892	0.54939	0.547394	0.548885	0.557461	0.550652	0.54375	0.54849	0.558714	0.560355	0.56903	0.572174	0.580304	0.573117	0.562537	0.566561	0.576646	0.569473	0.573546	0.577143	0.568278	0.574988	0.582896	0.578176	0.575947	0.580753	0.577972	0.58209	0.588479	0.593718
C16_66_38	29.0739	19.2087	0.556795	0.894841	0.341294	1.78796	0.0885699	12.1331	1.28665	7.52172	0.593318	0.584595	0.597823	0.617404	0.619514	0.609256	0.6222	0.639711	0.619901	0.62124	0.651059	0.654219	0.656739	0.672959	0.655113	0.650922	0.657721	0.672478	0.678871	0.684286	0.67964	0.681205	0.684412	0.684584	0.690152	0.694399	0.689556	0.702438	0.708366	0.699666	0.700873	0.709925	0.697697	0.693146	0.702699	0.695457	0.699045	0.711416	0.713107
C16_66_39	40.1214	22.2108	0.513551	1.97814	0.315802	1.50338	0.0799276	14.5955	0.865251	9.11527	0.567048	0.566889	0.556911	0.567132	0.5734	0.567383	0.57078	0.574008	0.601189	0.603643	0.606103	0.585755	0.585071	0.598115	0.596862	0.607417	0.606436	0.627209	0.625819	0.619135	0.624821	0.628741	0.62599	0.625828	0.627313	0.627034	0.629361	0.634532	0.640982	0.638106	0.636726	0.640248	0.634252	0.63541	0.631533	0.638976	0.641366	0.642994	0.643669
C16_66_40	27.349	21.6155	0.728073	0.406234	0.410247	2.11945	0.0934269	13.7431	1.62372	6.75028	0.609096	0.597097	0.593185	0.601358	0.605354	0.606394	0.602289	0.604411	0.632197	0.639361	0.641492	0.631682	0.633125	0.633197	0.631709	0.64284	0.654283	0.664905	0.664044	0.662521	0.666427	0.670235	0.669936	0.669621	0.669928	0.670799	0.675791	0.679642	0.689115	0.687878	0.682403	0.688364	0.680023	0.684161	0.688712	0.696365	0.694161	0.69672	0.703451
C16_66_41	39.8223	19.0259	0.361631	0.621532	0.281921	1.44518	0.0742652	13.2824	1.25284	4.36131	0.606515	0.596738	0.580953	0.601061	0.61644	0.609178	0.606142	0.608046	0.629252	0.63417	0.644765	0.632738	0.630169	0.641828	0.636377	0.638786	0.648665	0.664958	0.654474	0.651782	0.665249	0.659383	0.655313	0.653768	0.658572	0.661869	0.655869	0.663956	0.671919	0.670433	0.665338	0.66799	0.659153	0.657656	0.659402	0.665993	0.664734	0.66322	0.664902
C16_66_42	40.3611	23.8684	0.491951	0.329007	0.332574	1.72048	0.102891	18.0668	1.21583	5.46787	0.594203	0.572241	0.582223	0.594206	0.603756	0.602326	0.59817	0.592106	0.626885	0.631465	0.625602	0.623563	0.623377	0.630359	0.624297	0.631714	0.637419	0.655415	0.653359	0.650121	0.654814	0.646715	0.649797	0.653816	0.655091	0.659031	0.656802	0.658371	0.66599	0.669653	0.664497	0.66414	0.657472	0.662127	0.664299	0.667309	0.666278	0.668832	0.669934
C16_66_43	40.5781	22.6492	0.906484	1.26601	0.377974	2.20105	0.0864221	14.0997	1.73878	4.55756	0.576296	0.57153	0.582304	0.58528	0.583764	0.576233	0.573351	0.587487	0.616607	0.624084	0.618514	0.601916	0.605044	0.613609	0.618906	0.628272	0.634294	0.63852	0.635071	0.633833	0.640983	0.641521	0.642238	0.644822	0.648805	0.64554	0.643133	0.651117	0.655731	0.65119	0.651299	0.653785	0.649975	0.65211	0.655723	0.662768	0.659556	0.663633	0.667227
C16_66_44	33.7884	21.2017	0.499422	1.28762	0.315476	1.56505	0.0814537	13.8238	1.37251	10.4864	0.535608	0.537301	0.528516	0.550916	0.56554	0.558594	0.553815	0.555022	0.569797	0.57585	0.584858	0.575581	0.57367	0.576528	0.574468	0.585379	0.585859	0.596538	0.598025	0.599949	0.603416	0.609207	0.611692	0.603099	0.605024	0.612188	0.614751	0.620291	0.628683	0.626147	0.618129	0.615061	0.609459	0.618645	0.622674	0.628183	0.63288	0.634176	0.62802
C16_66_45	35.0544	15.5239	0.241262	0.283444	0.270015	1.3484	0.10038	10.9936	1.09839	5.83793	0.504363	0.514049	0.507075	0.519725	0.529545	0.529292	0.535837	0.539208	0.551527	0.548394	0.547247	0.546708	0.550211	0.565976	0.573431	0.572202	0.578964	0.579466	0.577197	0.576211	0.573317	0.578444	0.584562	0.594511	0.596053	0.591348	0.589494	0.595203	0.597168	0.59652	0.590814	0.59784	0.598543	0.596652	0.591613	0.596517	0.597984	0.601379	0.606463
C16_66_46	34.6532	17.3652	0.328995	1.06455	0.252821	1.37167	0.0646358	11.7272	1.04682	5.40735	0.540685	0.54715	0.539424	0.560524	0.567033	0.566818	0.577573	0.588573	0.59119	0.585982	0.582355	0.586084	0.588517	0.604264	0.61508	0.604969	0.614361	0.617352	0.614575	0.614939	0.616171	0.618959	0.620297	0.629817	0.626737	0.621566	0.6208	0.61993	0.627754	0.62482	0.615873	0.621928	0.629602	0.623782	0.618927	0.622385	0.620784	0.622862	0.628315
C16_66_47	35.0521	17.6873	0.382974	0.295687	0.224144	1.2697	0.0928962	13.4488	0.955936	4.13745	0.501475	0.517633	0.503458	0.510396	0.532736	0.529494	0.53124	0.537356	0.538441	0.537889	0.538409	0.541116	0.54568	0.557203	0.566805	0.562485	0.567951	0.569088	0.559957	0.56428	0.564691	0.564225	0.569033	0.579215	0.579853	0.57622	0.571286	0.573117	0.579378	0.580248	0.579124	0.586493	0.591667	0.584281	0.578974	0.583168	0.580412	0.583216	0.590537
C16_66_48	34.9873	19.1971	0.357028	0.372059	0.346646	1.78583	0.0683798	13.4882	1.23826	6.93883	0.529911	0.52892	0.536075	0.551063	0.561307	0.553374	0.564551	0.560645	0.570509	0.581206	0.580093	0.583805	0.581873	0.594298	0.605652	0.6006	0.60638	0.616696	0.613665	0.607916	0.607158	0.611715	0.616134	0.622847	0.621167	0.619742	0.621081	0.62313	0.622052	0.618996	0.617131	0.623547	0.625873	0.619223	0.617502	0.623561	0.62209	0.624074	0.624235
C16_66_49	35.2548	14.199	0.836731	0.634168	0.266154	1.55769	NA	7.95948	1.22826	6.40362	0.55075	0.561868	0.560717	0.558015	0.558264	0.552974	0.544386	0.553211	0.562342	0.573529	0.576786	0.571116	0.577932	0.582872	0.574788	0.586631	0.588056	0.586586	0.594729	0.598356	0.600297	0.595546	0.58962	0.598548	0.596433	0.587305	0.588397	0.593095	0.599909	0.59841	0.602205	0.60394	0.608292	0.605809	0.602387	0.601049	0.603886	0.609103	0.608846
C16_66_50	39.3523	14.5385	0.593155	1.03187	0.236288	1.52665	NA	8.6273	1.1425	5.21792	0.545852	0.563661	0.541703	0.536631	0.544064	0.546516	0.546171	0.54919	0.546599	0.556272	0.565488	0.570934	0.575846	0.572524	0.570644	0.578342	0.574277	0.56974	0.575019	0.578923	0.577551	0.575783	0.573352	0.584978	0.588877	0.580084	0.587061	0.588716	0.584014	0.585554	0.596423	0.598734	0.592445	0.58746	0.591329	0.591019	0.593927	0.59161	0.59416
C16_66_51	36.7438	15.6686	0.43301	0.35867	0.227698	1.2344	NA	11.2683	0.879838	5.97308	0.550766	0.561717	0.54243	0.540134	0.556875	0.558454	0.54377	0.560393	0.559205	0.56063	0.561352	0.570359	0.579181	0.577479	0.569467	0.587038	0.587502	0.579451	0.586472	0.593305	0.588329	0.580559	0.581272	0.589341	0.59519	0.593782	0.597393	0.597237	0.59731	0.594384	0.60215	0.603176	0.599313	0.594629	0.595897	0.596412	0.600423	0.603004	0.601218
C16_66_52	39.8833	13.2028	0.532056	NA	0.212061	1.06319	NA	8.87289	1.26818	2.69566	0.54626	0.548007	0.551305	0.555186	0.562176	0.565059	0.549436	0.571301	0.56765	0.581902	0.5881	0.581454	0.586687	0.588873	0.579773	0.586086	0.589627	0.583849	0.58684	0.594114	0.595605	0.584582	0.588721	0.597591	0.601305	0.594596	0.596807	0.593825	0.595233	0.598643	0.602993	0.605404	0.602447	0.59936	0.59776	0.597324	0.594644	0.598768	0.602173
C16_66_53	26.2775	14.0669	0.503135	0.141538	0.261998	1.06858	NA	10.0832	0.670144	11.8181	0.596445	0.596231	0.60208	0.607714	0.604411	0.609831	0.610794	0.623832	0.62474	0.625501	0.638361	0.646471	0.649376	0.657681	0.652619	0.654885	0.661813	0.663846	0.666957	0.672022	0.67594	0.672374	0.666555	0.666948	0.675515	0.672188	0.673787	0.670519	0.672463	0.673892	0.686998	0.688929	0.684149	0.676199	0.676855	0.672458	0.679507	0.678643	0.67595
C16_66_54	37.8403	15.1059	0.728446	1.05905	0.271069	1.45864	0.0658005	8.77386	1.00899	6.48211	0.512217	0.513247	0.522197	0.524817	0.526243	0.520607	0.517126	0.522012	0.526894	0.532112	0.538086	0.542909	0.549193	0.546958	0.542886	0.544278	0.552419	0.551057	0.552473	0.553301	0.558082	0.552258	0.549572	0.557661	0.55967	0.557332	0.562603	0.562668	0.562388	0.567179	0.574714	0.577983	0.578163	0.574854	0.575331	0.57175	0.576971	0.580745	0.582246
C16_66_55	41.4941	12.3054	0.60176	0.417359	0.292591	1.85024	0.0585398	6.39814	1.41388	2.7975	0.520041	0.513072	0.523966	0.516944	0.521068	0.51634	0.524277	0.527771	0.536499	0.536417	0.537387	0.544887	0.544194	0.544697	0.54138	0.538027	0.546548	0.550952	0.552443	0.549658	0.551589	0.558316	0.55623	0.553793	0.555098	0.554744	0.556356	0.555371	0.56351	0.563111	0.559373	0.558434	0.557172	0.559314	0.564241	0.570218	0.573102	0.570613	0.576415
C16_66_56	37.9103	13.6473	0.64531	0.0960909	0.333304	2.21764	0.0560782	7.66574	1.45042	3.03297	0.534142	0.537176	0.547041	0.549149	0.552974	0.542115	0.547417	0.562481	0.559845	0.552142	0.560208	0.566232	0.559661	0.56846	0.569488	0.563547	0.571747	0.574805	0.568211	0.568533	0.57437	0.582367	0.576706	0.571457	0.575568	0.573847	0.574122	0.577434	0.579876	0.580446	0.578357	0.57954	0.579882	0.578957	0.575114	0.576412	0.582702	0.584724	0.589796
C16_66_57	38.807	15.3313	0.770307	0.782224	0.26285	1.28775	0.0594236	9.59897	0.712722	6.02928	0.509535	0.518113	0.516969	0.519804	0.53077	0.517883	0.528001	0.536086	0.532792	0.540751	0.543887	0.551005	0.546233	0.553143	0.548527	0.541209	0.548591	0.552489	0.550334	0.559166	0.562841	0.561916	0.561841	0.565365	0.568173	0.567551	0.563453	0.563996	0.573231	0.575443	0.577817	0.57711	0.578707	0.577419	0.574355	0.577659	0.581076	0.582083	0.587442
C16_66_58	36.6282	11.8014	0.617868	1.74464	0.253338	1.34718	0.0655011	5.36208	0.963425	5.02736	0.555775	0.555377	0.538054	0.540739	0.559234	0.560442	0.559808	0.570229	0.566532	0.56403	0.573749	0.582048	0.575664	0.568921	0.567513	0.570472	0.573337	0.576431	0.581511	0.583413	0.592275	0.588248	0.584855	0.587723	0.588958	0.5832	0.586735	0.591369	0.596265	0.594022	0.595777	0.595321	0.587997	0.59073	0.594004	0.595603	0.598322	0.60185	0.608308
C16_66_59	36.3796	11.1028	0.381612	NA	0.215418	1.08949	0.0661351	6.61191	0.92782	2.95044	0.516762	0.513778	0.529968	0.531687	0.537047	0.53159	0.53574	0.536679	0.532699	0.545046	0.553611	0.562673	0.561303	0.55287	0.548701	0.549852	0.559231	0.557069	0.555773	0.562643	0.571391	0.567963	0.57143	0.575446	0.5701	0.56627	0.566306	0.56504	0.573662	0.577441	0.572596	0.566952	0.567208	0.572577	0.571244	0.569622	0.575311	0.576778	0.583281
C16_66_60	36.2366	11.0931	0.311414	NA	0.26916	1.44499	0.0440802	6.43444	1.12471	1.45413	0.509548	0.510524	0.504087	0.504846	0.511328	0.511597	0.522432	0.520537	0.510051	0.515243	0.523606	0.524286	0.520324	0.527527	0.526845	0.52178	0.531114	0.531185	0.528532	0.527903	0.531291	0.533466	0.532372	0.532941	0.53287	0.532976	0.534757	0.528888	0.534914	0.536806	0.537093	0.538887	0.53771	0.538225	0.538899	0.53888	0.540259	0.540284	0.543746
C16_66_61	34.2159	15.0317	0.526832	0.453171	0.336049	1.91197	0.0694371	8.60707	1.52276	3.05786	0.533874	0.531115	0.534957	0.545591	0.558883	0.55757	0.559241	0.589021	0.57178	0.575023	0.596312	0.595957	0.57892	0.573232	0.590332	0.593795	0.587067	0.590005	0.594494	0.595075	0.602074	0.594021	0.600954	0.601202	0.600894	0.606865	0.601162	0.60501	0.608044	0.603271	0.603962	0.604914	0.602387	0.597249	0.602208	0.605023	0.606393	0.610364	0.606868
C16_66_62	32.4088	13.7449	0.670985	1.01754	0.327046	2.08719	0.0690943	5.78449	1.83566	1.45571	0.535226	0.545903	0.552978	0.553577	0.562851	0.554364	0.56813	0.587804	0.578371	0.582082	0.597024	0.594367	0.583175	0.596325	0.602812	0.595327	0.593337	0.595699	0.60013	0.600532	0.607739	0.603633	0.615396	0.618632	0.614792	0.610458	0.615318	0.629392	0.626733	0.619463	0.625747	0.630466	0.629644	0.621655	0.628113	0.633562	0.625409	0.628768	0.633853
C16_66_63	37.9215	14.255	0.287548	0.213093	0.267858	1.56064	0.0440802	9.27388	1.31239	8.57163	0.537794	0.545881	0.552447	0.548365	0.56864	0.556066	0.55229	0.58502	0.578116	0.566996	0.582046	0.588271	0.584064	0.584759	0.59592	0.600812	0.588164	0.595558	0.599815	0.601227	0.606815	0.603378	0.612415	0.610573	0.607408	0.608712	0.61246	0.61816	0.619275	0.614758	0.615493	0.61644	0.609672	0.607732	0.613457	0.621727	0.615687	0.613771	0.618904
C16_66_64	40.7271	19.4623	0.54442	0.929556	0.485993	2.39322	0.0749797	10.185	2.04027	5.95821	0.516766	0.525815	0.531546	0.529731	0.53754	0.535679	0.536387	0.562697	0.559205	0.551265	0.560498	0.568335	0.556088	0.569109	0.579356	0.579995	0.575878	0.586077	0.579661	0.576427	0.584631	0.585728	0.592931	0.594696	0.59181	0.593677	0.594499	0.600844	0.603209	0.598118	0.595871	0.600325	0.597496	0.597883	0.599444	0.607147	0.60451	0.606977	0.61291
C16_66_65	28.3097	12.4183	0.647049	0.165072	0.293187	1.63627	0.0665502	6.58418	1.33057	3.56875	0.498006	0.511365	0.548917	0.532697	0.52994	0.533704	0.554669	0.578098	0.567783	0.570712	0.579256	0.572506	0.561863	0.563348	0.578832	0.58379	0.582907	0.586486	0.584132	0.583648	0.590999	0.585276	0.587698	0.589842	0.593104	0.597401	0.59839	0.597771	0.596007	0.590063	0.592799	0.593646	0.593357	0.588038	0.594671	0.598872	0.592524	0.595182	0.594144
C16_66_66	31.9608	NA	NA	NA	NA	NA	NA	NA	NA	NA	0.492038	0.516269	0.521354	0.516061	0.515428	0.519535	0.523499	0.543691	0.545721	0.545934	0.562372	0.553032	0.545474	0.551635	0.56738	0.562162	0.556255	0.561678	0.567039	0.561746	0.564947	0.571238	0.578665	0.575905	0.57436	0.576707	0.577298	0.583503	0.582886	0.576091	0.581505	0.581965	0.578899	0.573693	0.580555	0.585942	0.581742	0.580978	0.583595
C16_66_67	NA	20.3921	0.57822	0.551457	0.391381	2.05044	0.0706596	13.5699	1.29263	13.4588	0.451866	0.469024	0.474657	0.463054	0.461228	0.465932	0.475755	0.493298	0.493232	0.497399	0.509524	0.504177	0.496042	0.495053	0.506678	0.518367	0.514576	0.517219	0.517236	0.52036	0.519972	0.521282	0.526676	0.533443	0.534605	0.534027	0.536628	0.546801	0.54704	0.542628	0.546638	0.544082	0.540973	0.538731	0.543852	0.547937	0.5472	0.555485	0.55608
[truncated: 2,112 more columns]
