# Supplementary material for: Rapid analyses of dry matter content and carotenoids in fresh cassava roots using a portable visible and near infrared spectrometer (Vis/NIRS)
Source: PLoS One. 2017 Dec 11;12(12):e0188918. doi: 10.1371/journal.pone.0188918 (PMC5724885; doi:10.1371/journal.pone.0188918)
Supplement: S1 Datasets — (ZIP) [file pone.0188918.s001.zip › Ikeogu_et_al_2017/C16Mcal.xlsx]

## Sheet: Sheet1
Sampleid	DMLAB	TCCLAB	VIO	ATBC	LUT	350	351	352	353	354	355	356	357	358	359	360	361	362	363	364	365	366	367	368	369	370	371	372	373	374	375	376	377	378	379	380	381	382	383	384	385	386	387	388	389	390	391	392	393
C16Mcal_1	39.6211	1.00203	0.147458	0.401921	NA	0.488108	0.495184	0.50647	0.493677	0.500359	0.496293	0.49737	0.503031	0.501614	0.518087	0.522879	0.504409	0.504027	0.520096	0.519454	0.517416	0.519523	0.517618	0.528214	0.523395	0.524087	0.524947	0.5207	0.519867	0.518989	0.52168	0.52285	0.524226	0.520649	0.518335	0.522009	0.520786	0.514308	0.515164	0.514594	0.516841	0.512659	0.513472	0.513725	0.511203	0.509493	0.513366	0.513965	0.516017
C16Mcal_2	35.5202	17.0347	0.469771	11.335	NA	0.572739	0.568254	0.598751	0.592661	0.580637	0.597382	0.613598	0.611318	0.605618	0.614726	0.639423	0.633427	0.642557	0.640601	0.635527	0.630483	0.624209	0.637558	0.633273	0.643774	0.6507	0.648363	0.641683	0.65076	0.655502	0.658476	0.66333	0.652206	0.653008	0.65678	0.651902	0.647622	0.655979	0.6592	0.662645	0.657579	0.658541	0.661842	0.661589	0.660956	0.664069	0.665277	0.663462	0.662323
C16Mcal_3	42.0446	21.6162	0.359532	15.8879	0.333704	0.598993	0.626645	0.62431	0.606156	0.606821	0.624331	0.633092	0.632839	0.6284	0.635667	0.646128	0.652178	0.629512	0.633951	0.640744	0.643975	0.64202	0.643556	0.647266	0.64647	0.636723	0.643369	0.655633	0.655627	0.650812	0.646364	0.659353	0.65463	0.655028	0.647292	0.648129	0.656898	0.656092	0.647593	0.640512	0.646798	0.648371	0.64872	0.649154	0.649914	0.655062	0.653804	0.653398	0.656388
C16Mcal_4	39.01	2.42864	0.610537	0.86922	NA	0.516937	0.516419	0.514205	0.53597	0.542287	0.536084	0.541614	0.544005	0.53476	0.545046	0.546059	0.540273	0.547882	0.559559	0.563281	0.560019	0.561576	0.562118	0.555508	0.551084	0.559148	0.560265	0.563658	0.557625	0.553121	0.54875	0.546832	0.548266	0.549089	0.550199	0.548104	0.552141	0.546513	0.540544	0.534602	0.536742	0.540211	0.540563	0.543362	0.540172	0.535526	0.543445	0.539384	0.540381
C16Mcal_5	33.4427	24.0122	0.515967	17.5255	NA	0.518961	0.547795	0.553762	0.548757	0.549337	0.566522	0.564279	0.561973	0.586436	0.589838	0.574735	0.571203	0.58894	0.609302	0.599821	0.60207	0.603455	0.609912	0.613732	0.611321	0.607265	0.61084	0.635219	0.632072	0.617981	0.618597	0.620253	0.62255	0.627113	0.630058	0.633819	0.629093	0.631988	0.628135	0.633041	0.634372	0.628959	0.631442	0.636268	0.634369	0.633037	0.635202	0.639849	0.634986
C16Mcal_6	32.1251	19.0004	0.453758	12.7524	NA	0.575645	0.565524	0.589006	0.591459	0.613348	0.627535	0.617103	0.611059	0.612858	0.611622	0.610717	0.616467	0.632579	0.629056	0.642935	0.656492	0.649891	0.639757	0.641644	0.65639	0.661923	0.651309	0.656145	0.652966	0.646563	0.649364	0.656899	0.662949	0.660246	0.660989	0.667157	0.662271	0.659648	0.665019	0.665678	0.664056	0.672476	0.666076	0.661566	0.668885	0.672975	0.673257	0.674758	0.676163
C16Mcal_7	35.81	6.61	0.44	2.75	0.42	0.530056	0.535759	0.5246	0.538777	0.537286	0.529308	0.536498	0.554242	0.556975	0.542991	0.541348	0.540037	0.550495	0.550222	0.548815	0.548178	0.545942	0.540684	0.535398	0.539981	0.541561	0.542743	0.546383	0.54252	0.546361	0.546739	0.541465	0.546162	0.548117	0.542718	0.539758	0.54096	0.543827	0.543373	0.540242	0.537651	0.545148	0.543388	0.543916	0.543367	0.539021	0.541607	0.544882	0.544937
C16Mcal_8	26.2775	14.0669	0.503135	10.0832	0.141538	0.596445	0.596231	0.60208	0.607714	0.604411	0.609831	0.610794	0.623832	0.62474	0.625501	0.638361	0.646471	0.649376	0.657681	0.652619	0.654885	0.661813	0.663846	0.666957	0.672022	0.67594	0.672374	0.666555	0.666948	0.675515	0.672188	0.673787	0.670519	0.672463	0.673892	0.686998	0.688929	0.684149	0.676199	0.676855	0.672458	0.679507	0.678643	0.67595	0.678905	0.679739	0.689559	0.692263	0.696993
C16Mcal_9	38.12	28.87	0.61	18.88	0.82	0.675319	0.661531	0.688134	0.694369	0.69734	0.694546	0.692422	0.718972	0.718241	0.723581	0.733581	0.738043	0.738898	0.728942	0.741974	0.738389	0.744619	0.748344	0.754038	0.756037	0.757871	0.757223	0.757264	0.764391	0.759609	0.75404	0.747286	0.756479	0.755319	0.748664	0.749275	0.752897	0.7502	0.75767	0.756177	0.755578	0.747737	0.749064	0.749719	0.749373	0.749548	0.75426	0.751494	0.748987
C16Mcal_10	31.7993	18.4071	0.224458	15.2832	NA	0.509668	0.527205	0.535452	0.537918	0.542358	0.550504	0.553189	0.560681	0.5697	0.57065	0.568496	0.564561	0.571408	0.579988	0.583323	0.592198	0.598236	0.600967	0.605166	0.60219	0.599876	0.609305	0.624522	0.620748	0.615574	0.617861	0.618692	0.623466	0.625549	0.631199	0.637529	0.634305	0.633811	0.631362	0.632757	0.636055	0.631486	0.630455	0.63779	0.638093	0.633898	0.642243	0.647599	0.642311
C16Mcal_11	35.23	8.71	0.25	6.48	0.04	0.51984	0.517966	0.521875	0.517615	0.529337	0.530204	0.517071	0.529732	0.533777	0.52408	0.519064	0.542249	0.536361	0.530818	0.531645	0.535645	0.541774	0.538577	0.532215	0.537136	0.544085	0.53728	0.547019	0.547204	0.540733	0.538989	0.545117	0.546948	0.536704	0.536956	0.541206	0.538309	0.533342	0.54864	0.550919	0.546587	0.546237	0.549204	0.54502	0.543187	0.545024	0.549789	0.546432	0.547433
C16Mcal_12	41.9791	21.5276	0.578095	15.7095	0.529587	0.550512	0.547838	0.53061	0.544599	0.551241	0.557489	0.567723	0.565766	0.565011	0.571879	0.574797	0.582749	0.577173	0.570782	0.582655	0.589823	0.585809	0.585525	0.595813	0.584965	0.580008	0.587028	0.594262	0.591588	0.591819	0.596986	0.60348	0.603467	0.612128	0.61029	0.601859	0.601032	0.600711	0.604735	0.609518	0.607136	0.605946	0.606141	0.610321	0.614266	0.616176	0.617591	0.616781	0.617519
C16Mcal_13	35.3551	18.4446	0.322575	14.6263	0.0562201	0.491255	0.495873	0.497356	0.502016	0.513393	0.504715	0.508372	0.535981	0.528057	0.527244	0.531854	0.534399	0.547397	0.546116	0.538631	0.538465	0.545593	0.545628	0.555447	0.560163	0.561252	0.567443	0.568323	0.565687	0.56293	0.570423	0.570126	0.567227	0.567837	0.573159	0.579938	0.575724	0.573559	0.577635	0.578916	0.577069	0.583784	0.582235	0.585194	0.587124	0.588283	0.59155	0.590136	0.597776
C16Mcal_14	42.238	1.66345	0.427859	0.0285133	NA	0.519361	0.513579	0.519618	0.528331	0.513189	0.524965	0.535485	0.539835	0.538134	0.540432	0.537897	0.536983	0.532698	0.537717	0.544126	0.54665	0.543355	0.545481	0.544402	0.543748	0.540633	0.543347	0.541011	0.540425	0.535349	0.537966	0.544026	0.537668	0.535398	0.534744	0.531435	0.536038	0.537195	0.528788	0.526898	0.526994	0.525614	0.521506	0.521354	0.522938	0.520952	0.518991	0.51397	0.515523
C16Mcal_15	31.65	18.11	0.58	12.66	0.04	0.652415	0.64935	0.6496	0.654686	0.654456	0.674774	0.692194	0.680952	0.682134	0.674545	0.679089	0.692006	0.682072	0.687346	0.692141	0.685426	0.685088	0.681095	0.6947	0.704537	0.699169	0.695872	0.697401	0.700426	0.706315	0.708074	0.710064	0.701516	0.701654	0.701565	0.712255	0.70698	0.703058	0.711749	0.712461	0.712442	0.70818	0.711148	0.702436	0.701299	0.7085	0.70553	0.709236	0.713197
C16Mcal_16	36.3796	11.1028	0.381612	6.61191	NA	0.516762	0.513778	0.529968	0.531687	0.537047	0.53159	0.53574	0.536679	0.532699	0.545046	0.553611	0.562673	0.561303	0.55287	0.548701	0.549852	0.559231	0.557069	0.555773	0.562643	0.571391	0.567963	0.57143	0.575446	0.5701	0.56627	0.566306	0.56504	0.573662	0.577441	0.572596	0.566952	0.567208	0.572577	0.571244	0.569622	0.575311	0.576778	0.583281	0.58262	0.579592	0.586759	0.592576	0.587202
C16Mcal_17	36.6282	11.8014	0.617868	5.36208	1.74464	0.555775	0.555377	0.538054	0.540739	0.559234	0.560442	0.559808	0.570229	0.566532	0.56403	0.573749	0.582048	0.575664	0.568921	0.567513	0.570472	0.573337	0.576431	0.581511	0.583413	0.592275	0.588248	0.584855	0.587723	0.588958	0.5832	0.586735	0.591369	0.596265	0.594022	0.595777	0.595321	0.587997	0.59073	0.594004	0.595603	0.598322	0.60185	0.608308	0.611241	0.610227	0.606132	0.610225	0.608526
C16Mcal_18	39.5632	1.01183	0.173114	0.0289312	NA	0.53638	0.505485	0.504453	0.533352	0.530011	0.527021	0.524497	0.530584	0.534085	0.535679	0.540821	0.536263	0.528739	0.533732	0.54722	0.547759	0.537202	0.545564	0.549119	0.540853	0.536563	0.539671	0.53994	0.538601	0.532236	0.535305	0.537456	0.530251	0.529757	0.528863	0.52594	0.529572	0.5322	0.525284	0.521787	0.522633	0.523011	0.517849	0.515368	0.517444	0.519234	0.51583	0.513669	0.514981
C16Mcal_19	39.7091	9.19669	0.763157	5.80824	NA	0.530438	0.529664	0.54074	0.552689	0.545736	0.526436	0.540469	0.554898	0.544853	0.552384	0.561746	0.570886	0.562457	0.558145	0.574222	0.575324	0.575997	0.581958	0.582155	0.584697	0.583158	0.584236	0.577218	0.574982	0.579881	0.575112	0.571177	0.577479	0.583101	0.579825	0.578126	0.578739	0.577063	0.571596	0.573927	0.578365	0.572579	0.575587	0.576771	0.569291	0.570629	0.578426	0.576397	0.57848
C16Mcal_20	34.13	16.86	0.46	11.95	NA	0.614236	0.608898	0.633332	0.631754	0.628228	0.637804	0.641593	0.637175	0.634965	0.633344	0.636457	0.637215	0.642361	0.655345	0.64561	0.64299	0.645575	0.645203	0.644985	0.650884	0.648056	0.658052	0.659611	0.658223	0.662317	0.659786	0.659485	0.658595	0.661128	0.65555	0.653208	0.648985	0.6554	0.665685	0.664213	0.66334	0.662829	0.654114	0.650731	0.662355	0.671812	0.666617	0.666457	0.664488
C16Mcal_21	37.6123	17.8105	0.768374	8.37051	2.35852	0.515934	0.524452	0.524406	0.528165	0.502836	0.508273	0.532405	0.531493	0.528221	0.538645	0.539417	0.529312	0.534651	0.533507	0.537848	0.546222	0.553632	0.55093	0.546316	0.548639	0.556788	0.552418	0.542494	0.548237	0.557239	0.55555	0.558639	0.557936	0.560267	0.567113	0.563398	0.560944	0.564122	0.569637	0.573644	0.575909	0.580524	0.573821	0.575971	0.589352	0.592488	0.591552	0.587945	0.597121
C16Mcal_22	41.28	2.49	0.23	1.09	0.12	0.6158	0.625101	0.636628	0.626072	0.637081	0.655468	0.647634	0.645596	0.655482	0.660559	0.65888	0.656113	0.652155	0.665797	0.655035	0.656927	0.657972	0.651376	0.65312	0.658342	0.656143	0.660939	0.66267	0.655846	0.658931	0.653818	0.652187	0.651094	0.65035	0.648985	0.638534	0.636156	0.640147	0.636739	0.630398	0.626807	0.628954	0.620527	0.620143	0.614048	0.607997	0.614537	0.611919	0.604864
C16Mcal_23	37.14	22.42	0.42	16.82	0.05	0.61618	0.598004	0.612221	0.602842	0.597758	0.617819	0.63742	0.627043	0.612395	0.617647	0.618752	0.624545	0.617194	0.616483	0.628443	0.636878	0.634853	0.624124	0.626907	0.637154	0.634722	0.638213	0.638671	0.635756	0.638782	0.637775	0.636679	0.633455	0.635755	0.631806	0.633683	0.638046	0.638424	0.644653	0.640745	0.642169	0.648267	0.647245	0.646116	0.641046	0.643729	0.649214	0.652069	0.656061
C16Mcal_24	42.1911	1.6304	0.184308	0.627	NA	0.484285	0.4896	0.482798	0.493135	0.500263	0.481075	0.477082	0.501048	0.49386	0.500707	0.517357	0.514356	0.507774	0.509587	0.508005	0.506514	0.511537	0.517226	0.509355	0.511965	0.517409	0.519829	0.514581	0.511968	0.508477	0.50124	0.505109	0.508478	0.506289	0.506778	0.501937	0.502179	0.493973	0.4909	0.491149	0.494473	0.489544	0.491035	0.495016	0.488876	0.488623	0.49228	0.49043	0.492703
C16Mcal_25	31.7656	2.257	0.549638	0.624569	NA	0.537343	0.536376	0.538787	0.543009	0.547068	0.540528	0.545985	0.564379	0.555303	0.56342	0.562771	0.558835	0.56168	0.569317	0.582346	0.579949	0.578122	0.590621	0.581551	0.57961	0.576081	0.587751	0.585581	0.586001	0.583356	0.579618	0.585231	0.583604	0.582721	0.585042	0.574382	0.583225	0.579064	0.569385	0.571249	0.577033	0.57509	0.575826	0.575021	0.5691	0.570426	0.578017	0.575534	0.574762
C16Mcal_26	28.53	23.44	0.92	14.38	NA	0.620238	0.617203	0.630494	0.627758	0.616405	0.641219	0.647997	0.648327	0.648291	0.637245	0.637492	0.654939	0.655564	0.65364	0.653143	0.653627	0.655894	0.653321	0.66183	0.669619	0.666072	0.664691	0.662139	0.666894	0.676098	0.678473	0.679674	0.677023	0.673248	0.673569	0.679512	0.678681	0.681741	0.69108	0.691197	0.686399	0.690881	0.696836	0.685518	0.685225	0.693481	0.68882	0.696811	0.701399
C16Mcal_27	38.8981	21.0384	0.581975	15.7551	0.474935	0.627265	0.622867	0.598927	0.615795	0.639124	0.632876	0.624068	0.620751	0.612793	0.614505	0.616745	0.623175	0.62366	0.63232	0.635133	0.633655	0.62792	0.613775	0.618598	0.625131	0.630836	0.639625	0.632943	0.627562	0.632754	0.635126	0.633397	0.638453	0.635901	0.629122	0.634416	0.639933	0.645139	0.644214	0.645942	0.644311	0.642842	0.64656	0.649068	0.65412	0.653411	0.653043	0.658317	0.658279
C16Mcal_28	29.21	6.01	0.28	3.62	0.18	0.541431	0.543435	0.537604	0.543809	0.552738	0.555373	0.551245	0.556935	0.549153	0.553199	0.559407	0.556541	0.551082	0.552276	0.555817	0.552194	0.559807	0.566404	0.565134	0.564884	0.565233	0.561451	0.562668	0.568249	0.562218	0.555967	0.555301	0.556337	0.561578	0.561282	0.560402	0.559377	0.553648	0.556983	0.559048	0.560277	0.558075	0.557183	0.559528	0.559795	0.558349	0.559742	0.55593	0.556213
C16Mcal_29	39.6451	4.07499	0.6522	1.59974	NA	0.541994	0.530553	0.543218	0.552498	0.54497	0.551239	0.558303	0.561316	0.561228	0.565081	0.568641	0.559591	0.552033	0.56187	0.572181	0.573368	0.562392	0.574073	0.57091	0.571431	0.575011	0.57915	0.577366	0.570531	0.563497	0.567577	0.574828	0.569226	0.566658	0.5639	0.562381	0.568241	0.56861	0.559568	0.560058	0.558473	0.557991	0.555457	0.55882	0.560048	0.556485	0.552479	0.549402	0.551127
C16Mcal_30	30.93	25.59	0.69	15.41	0.82	0.63282	0.648708	0.64535	0.649841	0.66058	0.651918	0.639507	0.669955	0.680189	0.653471	0.646507	0.656046	0.689062	0.67615	0.66279	0.67521	0.684652	0.675316	0.678944	0.687976	0.689869	0.688841	0.689224	0.691336	0.6901	0.678342	0.672526	0.680474	0.68637	0.692485	0.695048	0.691357	0.700067	0.705682	0.702803	0.696219	0.702337	0.697716	0.692191	0.698136	0.703645	0.701351	0.70821	0.707212
C16Mcal_31	32.4088	13.7449	0.670985	5.78449	1.01754	0.535226	0.545903	0.552978	0.553577	0.562851	0.554364	0.56813	0.587804	0.578371	0.582082	0.597024	0.594367	0.583175	0.596325	0.602812	0.595327	0.593337	0.595699	0.60013	0.600532	0.607739	0.603633	0.615396	0.618632	0.614792	0.610458	0.615318	0.629392	0.626733	0.619463	0.625747	0.630466	0.629644	0.621655	0.628113	0.633562	0.625409	0.628768	0.633853	0.633031	0.629254	0.638502	0.649675	0.647017
C16Mcal_32	37.47	1.1	0.2	0.48	0.02	0.544101	0.553259	0.551295	0.546363	0.533277	0.534054	0.535602	0.547663	0.547722	0.538342	0.538908	0.540695	0.538453	0.540887	0.533044	0.532747	0.534652	0.532456	0.532697	0.529529	0.527593	0.529111	0.531648	0.528742	0.529376	0.527076	0.523208	0.524473	0.527048	0.523105	0.517831	0.516759	0.51287	0.508001	0.507877	0.509579	0.508207	0.503128	0.506691	0.50269	0.499557	0.500298	0.501979	0.497681
C16Mcal_33	34.9757	6.89866	0.290624	4.99831	NA	0.552963	0.540978	0.567215	0.573044	0.557018	0.563967	0.570527	0.575578	0.579615	0.583736	0.592641	0.580576	0.572298	0.580994	0.593852	0.600586	0.591572	0.604006	0.601633	0.594317	0.598405	0.604568	0.598056	0.596366	0.593305	0.595749	0.601436	0.599103	0.60006	0.597811	0.598887	0.604101	0.599729	0.600961	0.597381	0.595765	0.594864	0.594267	0.596692	0.600039	0.598078	0.594668	0.59313	0.597089
C16Mcal_34	42.53	6.93	0.23	3.91	0.03	0.576048	0.585464	0.594828	0.592185	0.58841	0.580772	0.584861	0.607887	0.612883	0.597298	0.594465	0.59149	0.595566	0.607295	0.602676	0.60414	0.610632	0.603352	0.595392	0.596974	0.596403	0.6008	0.60285	0.600797	0.60678	0.601061	0.593942	0.600949	0.604093	0.602255	0.594955	0.593714	0.597634	0.594888	0.592952	0.590211	0.592778	0.587809	0.592244	0.58881	0.581693	0.586147	0.591552	0.588562
C16Mcal_35	34.9	14.46	0.35	11.05	NA	0.538993	0.52742	0.540429	0.54662	0.543397	0.553147	0.553196	0.548073	0.548945	0.54224	0.5399	0.553337	0.558115	0.566647	0.570097	0.568835	0.564605	0.560169	0.558643	0.560043	0.555237	0.556304	0.557832	0.563619	0.5649	0.564836	0.565371	0.563257	0.567543	0.564556	0.562861	0.56418	0.568185	0.575708	0.572974	0.572527	0.569615	0.564719	0.561792	0.567622	0.571597	0.572249	0.574019	0.574693
C16Mcal_36	36.4031	21.5628	0.464763	12.9708	0.9037	0.546362	0.542844	0.543118	0.558287	0.564982	0.566862	0.576442	0.583501	0.595932	0.593404	0.593738	0.594558	0.588878	0.594107	0.612578	0.621471	0.627801	0.62059	0.621011	0.620103	0.618917	0.623318	0.625432	0.637381	0.645124	0.641438	0.631889	0.631023	0.639384	0.637187	0.63309	0.640206	0.639312	0.643206	0.640375	0.64509	0.645033	0.645727	0.651221	0.659154	0.667598	0.663948	0.660067	0.664432
C16Mcal_37	36.7438	15.6686	0.43301	11.2683	0.35867	0.550766	0.561717	0.54243	0.540134	0.556875	0.558454	0.54377	0.560393	0.559205	0.56063	0.561352	0.570359	0.579181	0.577479	0.569467	0.587038	0.587502	0.579451	0.586472	0.593305	0.588329	0.580559	0.581272	0.589341	0.59519	0.593782	0.597393	0.597237	0.59731	0.594384	0.60215	0.603176	0.599313	0.594629	0.595897	0.596412	0.600423	0.603004	0.601218	0.604622	0.609154	0.612765	0.616852	0.622961
C16Mcal_38	33.7884	21.2017	0.499422	13.8238	1.28762	0.535608	0.537301	0.528516	0.550916	0.56554	0.558594	0.553815	0.555022	0.569797	0.57585	0.584858	0.575581	0.57367	0.576528	0.574468	0.585379	0.585859	0.596538	0.598025	0.599949	0.603416	0.609207	0.611692	0.603099	0.605024	0.612188	0.614751	0.620291	0.628683	0.626147	0.618129	0.615061	0.609459	0.618645	0.622674	0.628183	0.63288	0.634176	0.62802	0.62875	0.636118	0.634815	0.641823	0.652769
C16Mcal_39	NA	4.17049	0.359427	1.91952	NA	0.495918	0.503224	0.517187	0.493715	0.501146	0.506891	0.516917	0.50445	0.504094	0.518176	0.522634	0.514863	0.515761	0.526452	0.5263	0.523432	0.529755	0.531948	0.533495	0.529571	0.529614	0.529738	0.523953	0.523368	0.523776	0.522134	0.525868	0.528111	0.523536	0.523271	0.528782	0.52605	0.525882	0.531807	0.527283	0.529157	0.526015	0.528528	0.529197	0.528723	0.527559	0.53035	0.529756	0.531508
C16Mcal_40	36.13	18.09	0.27	11.95	1.15	0.584701	0.586804	0.594628	0.597177	0.600762	0.596548	0.599668	0.607998	0.599787	0.596034	0.605305	0.610781	0.602413	0.604659	0.618147	0.611211	0.611893	0.625091	0.632109	0.626266	0.621865	0.619884	0.629835	0.635328	0.633582	0.628435	0.619276	0.62292	0.624853	0.627133	0.626957	0.627977	0.624118	0.626433	0.634089	0.630444	0.626765	0.630996	0.636181	0.631506	0.630155	0.641016	0.638892	0.634635
C16Mcal_41	39.9312	23.8976	0.983584	16.9511	NA	0.576255	0.59114	0.583728	0.573343	0.577109	0.584696	0.597763	0.59906	0.593023	0.600392	0.607619	0.614319	0.607198	0.608071	0.614903	0.611001	0.611491	0.611746	0.620485	0.6096	0.605089	0.609113	0.615609	0.619261	0.619829	0.61804	0.624852	0.626498	0.624568	0.620328	0.618592	0.627798	0.626923	0.623751	0.623033	0.628331	0.628699	0.631669	0.63534	0.634938	0.636737	0.642528	0.642702	0.648951
C16Mcal_42	34.72	19.91	0.34	16.42	0.04	0.586456	0.594456	0.606882	0.594978	0.592007	0.598804	0.607495	0.609312	0.601798	0.59677	0.605735	0.633258	0.620566	0.617242	0.628409	0.621101	0.620712	0.625667	0.631296	0.622914	0.623614	0.627245	0.626591	0.626366	0.626502	0.624807	0.633702	0.631545	0.637987	0.630752	0.626709	0.637354	0.63473	0.627604	0.630527	0.633861	0.628014	0.634804	0.640437	0.638084	0.635862	0.638699	0.642647	0.644104
C16Mcal_43	37.9103	13.6473	0.64531	7.66574	0.0960909	0.534142	0.537176	0.547041	0.549149	0.552974	0.542115	0.547417	0.562481	0.559845	0.552142	0.560208	0.566232	0.559661	0.56846	0.569488	0.563547	0.571747	0.574805	0.568211	0.568533	0.57437	0.582367	0.576706	0.571457	0.575568	0.573847	0.574122	0.577434	0.579876	0.580446	0.578357	0.57954	0.579882	0.578957	0.575114	0.576412	0.582702	0.584724	0.589796	0.589709	0.586141	0.589986	0.592481	0.592772
C16Mcal_44	43.2962	4.13309	0.32466	2.52335	NA	0.488351	0.486538	0.502839	0.491224	0.502454	0.510749	0.515094	0.513623	0.511833	0.519548	0.533312	0.515056	0.513894	0.523265	0.529378	0.525963	0.52756	0.536509	0.541973	0.535796	0.53211	0.533313	0.53242	0.535005	0.529218	0.525822	0.532572	0.532651	0.531586	0.528244	0.527272	0.5262	0.528003	0.528494	0.526507	0.525355	0.523863	0.524561	0.525343	0.524518	0.5225	0.526961	0.524665	0.524193
C16Mcal_45	29.94	23.91	0.63	14.49	0.74	0.636017	0.638289	0.61661	0.62013	0.63087	0.641735	0.644475	0.654987	0.651102	0.636195	0.63091	0.634196	0.655221	0.661298	0.647911	0.648633	0.667043	0.658826	0.658796	0.659625	0.66395	0.663429	0.663147	0.671723	0.669819	0.664732	0.659748	0.668563	0.675162	0.67476	0.677888	0.675335	0.679381	0.686438	0.691808	0.687361	0.687466	0.683325	0.685339	0.688746	0.693164	0.694207	0.702116	0.706107
C16Mcal_46	32.383	21.7478	0.729992	13.6472	0.0511718	0.6739	0.668018	0.654668	0.665925	0.669229	0.671827	0.673885	0.67532	0.67436	0.670693	0.671151	0.666434	0.673344	0.676607	0.674042	0.686229	0.683645	0.670122	0.675637	0.679665	0.679773	0.685323	0.684039	0.678006	0.682952	0.690874	0.688166	0.683367	0.683868	0.684245	0.680162	0.682666	0.693983	0.698163	0.69293	0.688436	0.685981	0.690213	0.698192	0.698858	0.696736	0.699196	0.708976	0.709093
C16Mcal_47	31.6029	20.6194	0.575233	15.1667	NA	0.504262	0.507589	0.522338	0.525826	0.515047	0.525581	0.531516	0.522559	0.533626	0.543709	0.538625	0.552738	0.559629	0.54555	0.538972	0.546836	0.542672	0.553659	0.545165	0.54553	0.553418	0.560928	0.54884	0.559188	0.563371	0.558148	0.559915	0.559823	0.563077	0.572765	0.568822	0.565626	0.564783	0.566055	0.570912	0.568039	0.568961	0.574638	0.579753	0.584566	0.585504	0.587249	0.586532	0.582932
C16Mcal_48	37.0625	15.6389	0.223137	11.6682	0.197605	0.600223	0.590624	0.61085	0.598204	0.610607	0.625392	0.628548	0.621613	0.61006	0.612316	0.616565	0.626969	0.620161	0.627655	0.636417	0.633931	0.641404	0.632177	0.634662	0.640701	0.643753	0.650656	0.647123	0.637902	0.636113	0.639031	0.647502	0.645528	0.646362	0.64842	0.658466	0.652575	0.649451	0.652303	0.654035	0.648669	0.651311	0.650872	0.651105	0.652548	0.650651	0.652967	0.655791	0.657271
C16Mcal_49	38.28	7.16	0.38	4.65	0.04	0.507712	0.516944	0.562802	0.545367	0.545589	0.540967	0.527526	0.526865	0.53534	0.537826	0.531118	0.551092	0.545121	0.538591	0.535233	0.545338	0.551967	0.542476	0.535908	0.543308	0.5507	0.538833	0.547339	0.546777	0.537763	0.532788	0.537147	0.544088	0.542653	0.539867	0.543941	0.538758	0.533782	0.544484	0.545485	0.543151	0.544989	0.54721	0.542459	0.54028	0.540122	0.543817	0.54176	0.54605
C16Mcal_50	37.71	30.63	0.82	18.8	0.77	0.630538	0.625551	0.634008	0.628592	0.637051	0.630488	0.620766	0.651657	0.662669	0.642359	0.63538	0.65319	0.670646	0.675921	0.667174	0.66305	0.668107	0.672427	0.673515	0.677627	0.671869	0.670128	0.67383	0.686616	0.681658	0.676411	0.671585	0.674732	0.6786	0.678852	0.682757	0.682209	0.686802	0.691338	0.696161	0.690991	0.691819	0.689639	0.691317	0.695788	0.700489	0.699816	0.702605	0.703701
C16Mcal_51	39.3481	1.88982	0.386711	0.68409	NA	0.542662	0.541595	0.551281	0.56363	0.553968	0.551722	0.551127	0.56841	0.564393	0.570317	0.582978	0.57889	0.579049	0.590361	0.59152	0.58964	0.587249	0.59689	0.593873	0.591421	0.592213	0.592238	0.584862	0.580823	0.587413	0.578708	0.575697	0.574601	0.578131	0.57803	0.570423	0.569285	0.564615	0.558931	0.560389	0.560519	0.561568	0.558745	0.555217	0.548959	0.550016	0.555419	0.551189	0.552417
C16Mcal_52	39.112	16.7566	0.426381	11.713	NA	0.54472	0.541391	0.557924	0.559219	0.56825	0.583812	0.586188	0.57585	0.574584	0.581859	0.580643	0.575334	0.576468	0.577369	0.588717	0.594495	0.597749	0.589614	0.59277	0.59058	0.596614	0.60177	0.606429	0.595654	0.593974	0.600863	0.603453	0.610925	0.60963	0.609269	0.620131	0.615955	0.613905	0.617339	0.619265	0.613953	0.626345	0.61768	0.617868	0.625027	0.625416	0.628344	0.630997	0.629458
C16Mcal_53	41.46	2.5	0.23	1.08	0.12	0.620644	0.634667	0.63714	0.631629	0.627362	0.637369	0.64113	0.639432	0.654097	0.651361	0.645937	0.637998	0.644185	0.654542	0.657856	0.650107	0.648322	0.64662	0.653326	0.654068	0.651526	0.656272	0.659667	0.653387	0.652164	0.653749	0.646052	0.645199	0.651431	0.651467	0.636684	0.635849	0.633607	0.632228	0.631992	0.629972	0.626368	0.620974	0.621736	0.618102	0.614138	0.614473	0.608673	0.604052
C16Mcal_54	35.0544	15.5239	0.241262	10.9936	0.283444	0.504363	0.514049	0.507075	0.519725	0.529545	0.529292	0.535837	0.539208	0.551527	0.548394	0.547247	0.546708	0.550211	0.565976	0.573431	0.572202	0.578964	0.579466	0.577197	0.576211	0.573317	0.578444	0.584562	0.594511	0.596053	0.591348	0.589494	0.595203	0.597168	0.59652	0.590814	0.59784	0.598543	0.596652	0.591613	0.596517	0.597984	0.601379	0.606463	0.61213	0.616566	0.614038	0.613489	0.614741
C16Mcal_55	28.15	13.45	0.62	8.95	0.14	0.541913	0.56068	0.581796	0.565332	0.567106	0.573231	0.558905	0.571218	0.584146	0.589734	0.575783	0.59357	0.602343	0.597975	0.583727	0.590199	0.602721	0.601917	0.591708	0.593546	0.596904	0.601502	0.613176	0.61019	0.59685	0.589395	0.597259	0.604016	0.605121	0.596162	0.60434	0.60501	0.598302	0.606145	0.610504	0.606648	0.602508	0.60918	0.605181	0.601998	0.605288	0.607406	0.603859	0.606382
C16Mcal_56	38.48	6.04	0.23	4.11	0.1	0.55245	0.548287	0.557694	0.561957	0.562885	0.553773	0.55019	0.561842	0.554553	0.561038	0.559912	0.56398	0.557306	0.557895	0.555582	0.558379	0.565745	0.557521	0.563908	0.567372	0.566678	0.565655	0.56226	0.566524	0.570342	0.562909	0.561153	0.560876	0.565598	0.561531	0.557238	0.557697	0.558906	0.554837	0.556788	0.558026	0.553649	0.554209	0.55472	0.553641	0.550391	0.554484	0.551397	0.548101
C16Mcal_57	40.5781	22.6492	0.906484	14.0997	1.26601	0.576296	0.57153	0.582304	0.58528	0.583764	0.576233	0.573351	0.587487	0.616607	0.624084	0.618514	0.601916	0.605044	0.613609	0.618906	0.628272	0.634294	0.63852	0.635071	0.633833	0.640983	0.641521	0.642238	0.644822	0.648805	0.64554	0.643133	0.651117	0.655731	0.65119	0.651299	0.653785	0.649975	0.65211	0.655723	0.662768	0.659556	0.663633	0.667227	0.667881	0.670089	0.668262	0.678629	0.685875
C16Mcal_58	39.8833	13.2028	0.532056	8.87289	NA	0.54626	0.548007	0.551305	0.555186	0.562176	0.565059	0.549436	0.571301	0.56765	0.581902	0.5881	0.581454	0.586687	0.588873	0.579773	0.586086	0.589627	0.583849	0.58684	0.594114	0.595605	0.584582	0.588721	0.597591	0.601305	0.594596	0.596807	0.593825	0.595233	0.598643	0.602993	0.605404	0.602447	0.59936	0.59776	0.597324	0.594644	0.598768	0.602173	0.603171	0.60372	0.606589	0.609883	0.613057
C16Mcal_59	28.98	6.51	0.33	4.15	0.17	0.505603	0.511115	0.514898	0.510618	0.522732	0.515232	0.518451	0.521869	0.522453	0.50762	0.51454	0.517916	0.515151	0.51014	0.517595	0.511671	0.518746	0.522396	0.517947	0.515717	0.52257	0.520447	0.516869	0.518208	0.522023	0.520515	0.512874	0.517475	0.517407	0.512202	0.512326	0.518069	0.514293	0.511548	0.511293	0.513023	0.514153	0.516931	0.515553	0.514103	0.513659	0.515597	0.509589	0.50774
C16Mcal_60	36.6251	NA	NA	NA	NA	0.605472	0.60052	0.635494	0.642446	0.626597	0.634643	0.655925	0.642227	0.626823	0.661104	0.672872	0.646317	0.650002	0.663272	0.65686	0.651902	0.66424	0.667662	0.666065	0.669564	0.675148	0.671182	0.66743	0.669936	0.666812	0.664241	0.680238	0.677793	0.680076	0.681871	0.674506	0.674378	0.664781	0.670484	0.668787	0.671061	0.671655	0.67126	0.667206	0.669612	0.672728	0.672391	0.668687	0.662087
C16Mcal_61	39.4031	20.9756	0.546905	14.376	0.49908	0.447121	0.464713	0.474153	0.476692	0.468493	0.46658	0.483784	0.486228	0.489057	0.482092	0.483011	0.479485	0.481689	0.490237	0.492773	0.500262	0.500037	0.501877	0.499578	0.493436	0.496034	0.496166	0.495277	0.501228	0.504227	0.500191	0.506936	0.509473	0.519378	0.511904	0.506487	0.509689	0.518191	0.522067	0.520252	0.516345	0.52258	0.522431	0.521176	0.524811	0.527801	0.531317	0.535177	0.538422
C16Mcal_62	29.0739	19.2087	0.556795	12.1331	0.894841	0.593318	0.584595	0.597823	0.617404	0.619514	0.609256	0.6222	0.639711	0.619901	0.62124	0.651059	0.654219	0.656739	0.672959	0.655113	0.650922	0.657721	0.672478	0.678871	0.684286	0.67964	0.681205	0.684412	0.684584	0.690152	0.694399	0.689556	0.702438	0.708366	0.699666	0.700873	0.709925	0.697697	0.693146	0.702699	0.695457	0.699045	0.711416	0.713107	0.704205	0.700437	0.711669	0.7156	0.714485
C16Mcal_63	30.9	24.18	0.62	20.41	0.03	0.682198	0.692077	0.6915	0.663991	0.66907	0.683088	0.690336	0.704125	0.694154	0.702645	0.721545	0.722257	0.712508	0.704368	0.715346	0.718722	0.729443	0.729322	0.71968	0.711897	0.710182	0.701366	0.724129	0.724631	0.718374	0.722598	0.724575	0.727598	0.721611	0.711305	0.71053	0.721869	0.712264	0.706005	0.711654	0.713223	0.701943	0.705318	0.713955	0.708803	0.706731	0.709009	0.709654	0.710431
C16Mcal_64	27.26	13.78	0.67	9.13	0.15	0.614957	0.624426	0.664135	0.638722	0.648705	0.644754	0.633836	0.662767	0.666264	0.653051	0.648526	0.651065	0.658285	0.662331	0.671216	0.674437	0.673412	0.67273	0.662262	0.662983	0.675398	0.678948	0.687732	0.689777	0.676439	0.678537	0.674649	0.680185	0.677485	0.662541	0.674791	0.673801	0.66924	0.687171	0.689416	0.682385	0.678699	0.681676	0.673767	0.671911	0.671059	0.679641	0.676668	0.678328
C16Mcal_65	38.807	15.3313	0.770307	9.59897	0.782224	0.509535	0.518113	0.516969	0.519804	0.53077	0.517883	0.528001	0.536086	0.532792	0.540751	0.543887	0.551005	0.546233	0.553143	0.548527	0.541209	0.548591	0.552489	0.550334	0.559166	0.562841	0.561916	0.561841	0.565365	0.568173	0.567551	0.563453	0.563996	0.573231	0.575443	0.577817	0.57711	0.578707	0.577419	0.574355	0.577659	0.581076	0.582083	0.587442	0.589254	0.589231	0.59352	0.595342	0.594245
C16Mcal_66	41.7697	5.07456	0.438646	2.73125	NA	0.540458	0.559766	0.578052	0.585178	0.575189	0.573026	0.577792	0.594566	0.595009	0.601005	0.610026	0.588139	0.598852	0.62423	0.624552	0.621584	0.618999	0.622193	0.61966	0.620746	0.622196	0.628653	0.623965	0.619283	0.619301	0.611646	0.610828	0.607163	0.608489	0.617435	0.61273	0.612902	0.602671	0.608032	0.605746	0.598815	0.591547	0.593376	0.600701	0.594908	0.591121	0.596897	0.596888	0.595281
C16Mcal_67	36.2628	19.3292	0.483955	14.0038	0.105295	0.497421	0.503579	0.498747	0.502357	0.518007	0.522991	0.52763	0.534209	0.528184	0.535892	0.54939	0.547394	0.548885	0.557461	0.550652	0.54375	0.54849	0.558714	0.560355	0.56903	0.572174	0.580304	0.573117	0.562537	0.566561	0.576646	0.569473	0.573546	0.577143	0.568278	0.574988	0.582896	0.578176	0.575947	0.580753	0.577972	0.58209	0.588479	0.593718	0.586034	0.581312	0.589463	0.590626	0.593212
C16Mcal_68	33.17	11.06	0.33	8.64	NA	0.546698	0.5573	0.577582	0.56685	0.557583	0.559249	0.556348	0.567604	0.585684	0.592847	0.585976	0.592048	0.59836	0.604002	0.601364	0.598392	0.596328	0.596554	0.594615	0.599177	0.603104	0.59188	0.600194	0.605379	0.598245	0.597979	0.601622	0.60706	0.609427	0.605059	0.605474	0.60679	0.598924	0.611835	0.615035	0.6115	0.608337	0.613039	0.609508	0.605431	0.604931	0.60929	0.60781	0.610389
C16Mcal_69	31.9608	NA	NA	NA	NA	0.492038	0.516269	0.521354	0.516061	0.515428	0.519535	0.523499	0.543691	0.545721	0.545934	0.562372	0.553032	0.545474	0.551635	0.56738	0.562162	0.556255	0.561678	0.567039	0.561746	0.564947	0.571238	0.578665	0.575905	0.57436	0.576707	0.577298	0.583503	0.582886	0.576091	0.581505	0.581965	0.578899	0.573693	0.580555	0.585942	0.581742	0.580978	0.583595	0.586763	0.584679	0.593186	0.598706	0.596373
C16Mcal_70	39.51	23.6662	0.699586	17.0989	NA	0.551678	0.553915	0.576455	0.592895	0.581258	0.560094	0.569914	0.589979	0.572585	0.565617	0.565085	0.579064	0.584837	0.583701	0.584169	0.58136	0.58136	0.578909	0.577053	0.589159	0.59124	0.580044	0.587324	0.588793	0.584264	0.587087	0.594311	0.601005	0.596121	0.590163	0.595707	0.601997	0.59784	0.594677	0.603761	0.614279	0.61259	0.612387	0.614441	0.616028	0.61236	0.621432	0.623807	0.625335
C16Mcal_71	40.0252	5.74748	0.719823	2.60569	NA	0.477013	0.474538	0.483421	0.482691	0.481901	0.469532	0.468015	0.486223	0.477176	0.488545	0.4989	0.48752	0.496536	0.516019	0.510758	0.505516	0.509433	0.513153	0.511909	0.509739	0.505943	0.512606	0.509228	0.5054	0.50224	0.49582	0.504524	0.506101	0.507706	0.511878	0.508009	0.508707	0.511823	0.509164	0.504803	0.507625	0.505447	0.508524	0.511544	0.508549	0.508699	0.513837	0.515776	0.516866
C16Mcal_72	40.1214	22.2108	0.513551	14.5955	1.97814	0.567048	0.566889	0.556911	0.567132	0.5734	0.567383	0.57078	0.574008	0.601189	0.603643	0.606103	0.585755	0.585071	0.598115	0.596862	0.607417	0.606436	0.627209	0.625819	0.619135	0.624821	0.628741	0.62599	0.625828	0.627313	0.627034	0.629361	0.634532	0.640982	0.638106	0.636726	0.640248	0.634252	0.63541	0.631533	0.638976	0.641366	0.642994	0.643669	0.643527	0.6432	0.640504	0.649333	0.654973
C16Mcal_73	29.9219	16.2873	0.656296	8.97221	2.04491	0.560879	0.569871	0.582282	0.570853	0.55546	0.562793	0.574487	0.56714	0.577025	0.594894	0.59048	0.580786	0.588289	0.579423	0.587739	0.610408	0.617471	0.606803	0.602847	0.608846	0.615349	0.605819	0.606792	0.612017	0.620416	0.62248	0.619431	0.614525	0.619627	0.628755	0.622877	0.619605	0.621169	0.625117	0.626644	0.62812	0.635545	0.634955	0.632773	0.638364	0.647197	0.644161	0.633228	0.635975
C16Mcal_74	32.0927	17.5173	0.327207	13.3639	0.40646	0.520015	0.534484	0.533827	0.535837	0.521958	0.513681	0.529506	0.532425	0.533438	0.553646	0.556188	0.547044	0.553765	0.556798	0.561839	0.570805	0.568686	0.555966	0.559165	0.56679	0.573719	0.570204	0.571412	0.570912	0.573279	0.574754	0.58433	0.584854	0.581149	0.584003	0.581924	0.585811	0.577126	0.584499	0.589007	0.594974	0.599614	0.593118	0.588254	0.595438	0.601792	0.597881	0.593962	0.599188
C16Mcal_75	37.498	17.2419	0.530778	11.9924	0.385969	0.504597	0.516581	0.519049	0.51436	0.530327	0.532601	0.54342	0.540678	0.553804	0.560157	0.547959	0.551472	0.558494	0.566976	0.572391	0.573532	0.577115	0.587974	0.585915	0.581439	0.582656	0.587313	0.590127	0.596431	0.596953	0.590402	0.586674	0.587232	0.589399	0.591919	0.588109	0.590672	0.592387	0.589509	0.586865	0.591045	0.596557	0.594952	0.596282	0.60292	0.604791	0.600343	0.595321	0.600458
C16Mcal_76	35.2548	14.199	0.836731	7.95948	0.634168	0.55075	0.561868	0.560717	0.558015	0.558264	0.552974	0.544386	0.553211	0.562342	0.573529	0.576786	0.571116	0.577932	0.582872	0.574788	0.586631	0.588056	0.586586	0.594729	0.598356	0.600297	0.595546	0.58962	0.598548	0.596433	0.587305	0.588397	0.593095	0.599909	0.59841	0.602205	0.60394	0.608292	0.605809	0.602387	0.601049	0.603886	0.609103	0.608846	0.610789	0.614654	0.619421	0.620158	0.620646
C16Mcal_77	33.8569	22.8977	1.01123	14.1986	NA	0.632861	0.620911	0.630433	0.637305	0.647954	0.641577	0.636311	0.633878	0.629698	0.622795	0.632071	0.636358	0.643376	0.651688	0.656784	0.657655	0.645384	0.632143	0.644507	0.64806	0.647852	0.652044	0.647534	0.644609	0.648888	0.650733	0.645611	0.649235	0.652445	0.653496	0.649671	0.653447	0.660506	0.663535	0.661147	0.659551	0.655031	0.658397	0.662834	0.663762	0.664841	0.661126	0.672384	0.67547
C16Mcal_78	39.37	23.29	0.46	17.6	0.03	0.616757	0.608778	0.622109	0.612318	0.613171	0.638444	0.644581	0.632416	0.621268	0.622296	0.6172	0.63459	0.636078	0.630209	0.633745	0.640306	0.638192	0.647255	0.644245	0.653594	0.654444	0.650765	0.655328	0.659175	0.655797	0.650747	0.654349	0.651918	0.655759	0.650711	0.656688	0.659283	0.656229	0.66441	0.665278	0.6678	0.66844	0.667118	0.665052	0.661374	0.661639	0.667741	0.671531	0.677355
C16Mcal_79	35.99	17.99	0.27	11.86	1.15	0.53532	0.545701	0.565541	0.562247	0.577763	0.571678	0.573745	0.583707	0.58733	0.582208	0.588282	0.585668	0.586595	0.585422	0.583337	0.578529	0.586026	0.584419	0.584175	0.589162	0.593912	0.58162	0.584807	0.597576	0.596747	0.587867	0.578961	0.584001	0.596291	0.593614	0.59128	0.591317	0.589363	0.592239	0.592713	0.59272	0.591689	0.595432	0.59677	0.596647	0.599036	0.602856	0.596831	0.597323
C16Mcal_80	31.55	16.86	0.54	11.91	NA	0.631869	0.639274	0.638098	0.630639	0.63843	0.663657	0.675256	0.653705	0.665773	0.657431	0.659514	0.676606	0.6719	0.666368	0.674188	0.673202	0.67407	0.674757	0.679608	0.691659	0.681325	0.680156	0.683362	0.68023	0.691202	0.691427	0.687899	0.679843	0.680227	0.681042	0.689258	0.680874	0.679535	0.689871	0.693373	0.688981	0.682445	0.684844	0.677971	0.677357	0.683334	0.681979	0.683581	0.687948
C16Mcal_81	37.6691	12.9485	0.492561	6.33017	0.279808	0.499439	0.513685	0.53566	0.539329	0.526143	0.514979	0.532024	0.538558	0.541309	0.550822	0.553709	0.55294	0.560987	0.557503	0.55212	0.552548	0.55915	0.567752	0.564312	0.568589	0.575672	0.581546	0.577742	0.573916	0.573979	0.575024	0.581729	0.579904	0.578491	0.581719	0.588407	0.587187	0.579978	0.578829	0.586189	0.588832	0.588578	0.594938	0.601323	0.598475	0.600783	0.597061	0.599479	0.610589
C16Mcal_82	34.87	13.49	0.4	9.78	0.02	0.626265	0.64961	0.662639	0.651499	0.646223	0.635799	0.645704	0.669988	0.672874	0.663681	0.669415	0.65786	0.668628	0.67858	0.672741	0.674355	0.681362	0.668153	0.664939	0.669562	0.667882	0.673287	0.674959	0.665582	0.674633	0.672421	0.667054	0.671933	0.674041	0.673723	0.661625	0.662522	0.669064	0.668937	0.660681	0.655166	0.662388	0.661775	0.660346	0.655736	0.653102	0.658335	0.662903	0.662641
C16Mcal_83	34.1562	15.4192	0.618722	10.7435	NA	0.514368	0.547012	0.565583	0.56866	0.555425	0.549506	0.551251	0.554522	0.54407	0.545746	0.54816	0.568494	0.571981	0.565309	0.560199	0.561169	0.567963	0.576264	0.57707	0.575224	0.580615	0.588106	0.580511	0.582446	0.578157	0.578088	0.580001	0.579859	0.587261	0.589274	0.590448	0.590403	0.592313	0.59158	0.588616	0.584576	0.594079	0.596423	0.602236	0.605494	0.607887	0.609468	0.601386	0.59884
C16Mcal_84	34.19	17.28	0.47	12.24	NA	0.608431	0.598618	0.616207	0.619195	0.618956	0.621996	0.613455	0.611803	0.620552	0.6263	0.62319	0.630341	0.62421	0.635879	0.631657	0.629559	0.631594	0.632064	0.631255	0.631201	0.632071	0.642983	0.638524	0.636247	0.638046	0.638354	0.64001	0.63805	0.645787	0.641582	0.635468	0.633092	0.641099	0.648176	0.643257	0.643796	0.641896	0.639243	0.640311	0.642206	0.645301	0.645021	0.645985	0.645648
C16Mcal_85	33.133	23.6414	0.43062	16.2334	0.395301	0.640062	0.64542	0.646783	0.656443	0.66967	0.684881	0.687759	0.680737	0.677608	0.689483	0.689389	0.702888	0.714906	0.721791	0.724902	0.713078	0.719436	0.72022	0.729576	0.726734	0.733691	0.74731	0.744332	0.740296	0.741737	0.746514	0.744077	0.746444	0.743872	0.740053	0.739773	0.74185	0.747333	0.746991	0.755197	0.750355	0.744401	0.748607	0.752948	0.751293	0.757418	0.75756	0.754734	0.754477
C16Mcal_86	39.51	1.35	0.14	0.53	0.1	0.510533	0.509824	0.511702	0.507719	0.519114	0.506675	0.502824	0.506428	0.511306	0.510294	0.510338	0.521669	0.511408	0.512835	0.518155	0.513406	0.514371	0.510272	0.50936	0.50994	0.509921	0.504574	0.504414	0.509726	0.504021	0.498895	0.495448	0.496644	0.499144	0.497555	0.495543	0.495474	0.492	0.491829	0.49331	0.487744	0.482291	0.48399	0.482409	0.480484	0.479702	0.482022	0.477137	0.473509
C16Mcal_87	35.0521	17.6873	0.382974	13.4488	0.295687	0.501475	0.517633	0.503458	0.510396	0.532736	0.529494	0.53124	0.537356	0.538441	0.537889	0.538409	0.541116	0.54568	0.557203	0.566805	0.562485	0.567951	0.569088	0.559957	0.56428	0.564691	0.564225	0.569033	0.579215	0.579853	0.57622	0.571286	0.573117	0.579378	0.580248	0.579124	0.586493	0.591667	0.584281	0.578974	0.583168	0.580412	0.583216	0.590537	0.595713	0.600421	0.597654	0.595651	0.597106
C16Mcal_88	34.66	13.66	0.4	9.87	0.02	0.597922	0.593783	0.613532	0.615364	0.60196	0.597175	0.616004	0.604416	0.626943	0.624786	0.616073	0.617107	0.62111	0.634081	0.633594	0.630427	0.628691	0.630961	0.626561	0.619517	0.611438	0.61621	0.623514	0.619659	0.622654	0.625126	0.621283	0.622417	0.625776	0.624802	0.618399	0.622254	0.61884	0.621644	0.619383	0.615733	0.61937	0.612456	0.615949	0.616779	0.613691	0.610709	0.614371	0.620485
C16Mcal_89	40.6085	2.0841	0.400604	0.723373	NA	0.516111	0.520876	0.522487	0.545502	0.540105	0.521823	0.518903	0.533652	0.530336	0.540994	0.554556	0.543317	0.548092	0.551904	0.551199	0.544827	0.550795	0.552425	0.552746	0.553943	0.550268	0.558692	0.551297	0.550188	0.547832	0.539508	0.541639	0.538986	0.544875	0.546687	0.539365	0.542584	0.539416	0.533977	0.533432	0.534486	0.533162	0.532126	0.532161	0.529801	0.529698	0.533339	0.533639	0.534945
C16Mcal_90	40.7271	19.4623	0.54442	10.185	0.929556	0.516766	0.525815	0.531546	0.529731	0.53754	0.535679	0.536387	0.562697	0.559205	0.551265	0.560498	0.568335	0.556088	0.569109	0.579356	0.579995	0.575878	0.586077	0.579661	0.576427	0.584631	0.585728	0.592931	0.594696	0.59181	0.593677	0.594499	0.600844	0.603209	0.598118	0.595871	0.600325	0.597496	0.597883	0.599444	0.607147	0.60451	0.606977	0.61291	0.610768	0.607754	0.612898	0.621285	0.624365
C16Mcal_91	37.96	27.78	0.59	17.66	0.79	0.712739	0.705028	0.718211	0.721106	0.729945	0.72382	0.723429	0.737821	0.731597	0.730285	0.73889	0.764101	0.754278	0.750435	0.760199	0.756395	0.756424	0.76068	0.759706	0.7684	0.769946	0.769692	0.769601	0.782462	0.772252	0.767452	0.764158	0.764299	0.766701	0.760843	0.761081	0.76272	0.764624	0.763928	0.76559	0.765704	0.758117	0.763289	0.76782	0.767301	0.765907	0.765942	0.760128	0.75913
C16Mcal_92	34.4249	19.2808	0.434861	13.0839	NA	0.502711	0.505029	0.513087	0.523766	0.509576	0.516818	0.526583	0.534536	0.534726	0.539399	0.546547	0.547923	0.556262	0.550095	0.538874	0.543162	0.55206	0.558579	0.558305	0.554679	0.553249	0.560762	0.556856	0.562989	0.564982	0.569148	0.569773	0.567709	0.568309	0.572342	0.574618	0.575822	0.575144	0.584341	0.588316	0.588996	0.586731	0.59619	0.599995	0.600024	0.599526	0.607101	0.608209	0.606211
C16Mcal_93	34.8271	20.9576	0.489138	14.2332	0.446426	0.498731	0.508116	0.50958	0.511023	0.503351	0.507805	0.510292	0.5245	0.520837	0.529423	0.535931	0.533089	0.539694	0.538949	0.530037	0.53029	0.542254	0.54422	0.546455	0.551103	0.555612	0.561075	0.558216	0.554031	0.552422	0.55794	0.566995	0.561427	0.561809	0.569591	0.573955	0.573136	0.568477	0.563485	0.570893	0.572007	0.577185	0.583297	0.588563	0.587716	0.590487	0.592051	0.594499	0.601444
C16Mcal_94	39.5491	20.8132	0.588217	13.4365	1.25218	0.546326	0.521155	0.543424	0.56249	0.546353	0.531292	0.539579	0.557743	0.547433	0.532885	0.551411	0.565456	0.559315	0.550775	0.548959	0.562828	0.561074	0.556703	0.555184	0.561695	0.562289	0.556083	0.555642	0.561655	0.562657	0.564173	0.565616	0.575828	0.569296	0.568745	0.567385	0.571874	0.579451	0.577415	0.58091	0.592103	0.597838	0.594937	0.599233	0.601324	0.594774	0.600572	0.608162	0.611528
C16Mcal_95	36.7374	22.2311	0.667531	15.6874	1.32175	0.543732	0.552834	0.549575	0.545599	0.54148	0.555185	0.591731	0.575081	0.576701	0.579178	0.580675	0.577032	0.576265	0.587519	0.589928	0.601331	0.599963	0.591609	0.602356	0.595819	0.592997	0.584222	0.596433	0.605537	0.603351	0.603168	0.614942	0.619651	0.622563	0.617826	0.612089	0.613513	0.616206	0.622771	0.631291	0.624228	0.622269	0.624339	0.630316	0.632295	0.628606	0.632459	0.632455	0.636668
C16Mcal_96	36.2366	11.0931	0.311414	6.43444	NA	0.509548	0.510524	0.504087	0.504846	0.511328	0.511597	0.522432	0.520537	0.510051	0.515243	0.523606	0.524286	0.520324	0.527527	0.526845	0.52178	0.531114	0.531185	0.528532	0.527903	0.531291	0.533466	0.532372	0.532941	0.53287	0.532976	0.534757	0.528888	0.534914	0.536806	0.537093	0.538887	0.53771	0.538225	0.538899	0.53888	0.540259	0.540284	0.543746	0.549465	0.553851	0.554112	0.559619	0.558972
C16Mcal_97	34.2159	15.0317	0.526832	8.60707	0.453171	0.533874	0.531115	0.534957	0.545591	0.558883	0.55757	0.559241	0.589021	0.57178	0.575023	0.596312	0.595957	0.57892	0.573232	0.590332	0.593795	0.587067	0.590005	0.594494	0.595075	0.602074	0.594021	0.600954	0.601202	0.600894	0.606865	0.601162	0.60501	0.608044	0.603271	0.603962	0.604914	0.602387	0.597249	0.602208	0.605023	0.606393	0.610364	0.606868	0.604778	0.607588	0.615685	0.622217	0.616078
C16Mcal_98	38.83	5.98	0.22	4.14	0.09	0.516736	0.516221	0.53054	0.522814	0.527151	0.524828	0.524713	0.531892	0.52894	0.525153	0.531538	0.537006	0.532265	0.530551	0.542183	0.538479	0.535293	0.534127	0.532995	0.537178	0.540204	0.536628	0.539771	0.540325	0.538209	0.536683	0.530801	0.530812	0.537518	0.534853	0.526621	0.533488	0.529004	0.526266	0.528752	0.528826	0.523865	0.52745	0.526513	0.522151	0.523097	0.526021	0.519192	0.521278
C16Mcal_99	39.2371	26.7499	0.76571	21.0207	0.669626	0.562365	0.572801	0.589898	0.586799	0.592979	0.596551	0.581106	0.579236	0.582812	0.592895	0.587986	0.597094	0.602139	0.609431	0.608424	0.609135	0.609117	0.612628	0.620723	0.626514	0.62574	0.627923	0.62881	0.626905	0.629966	0.62959	0.626727	0.623326	0.627974	0.627823	0.627158	0.623406	0.628004	0.631607	0.633388	0.628279	0.630803	0.633574	0.63526	0.637393	0.640765	0.63768	0.637515	0.642337
C16Mcal_100	34.8311	6.50361	0.633037	3.12356	NA	0.525605	0.53623	0.520019	0.530716	0.536006	0.531397	0.533969	0.53903	0.528184	0.540359	0.559186	0.550313	0.555151	0.560226	0.554235	0.561521	0.564494	0.569879	0.566783	0.569843	0.574444	0.578624	0.570827	0.564987	0.562074	0.545566	0.559438	0.563154	0.56416	0.56627	0.564462	0.568721	0.565604	0.555665	0.55431	0.558536	0.563147	0.564412	0.565754	0.561072	0.562925	0.562095	0.561427	0.565512
C16Mcal_101	41.6002	3.94788	0.250654	1.80571	NA	0.545296	0.559358	0.569356	0.553528	0.557357	0.564586	0.563439	0.566724	0.572079	0.59405	0.592458	0.575383	0.573916	0.594464	0.595424	0.585591	0.589696	0.600216	0.604055	0.59844	0.596638	0.589778	0.591595	0.594023	0.589429	0.586263	0.587489	0.588607	0.584959	0.583418	0.589108	0.588584	0.584278	0.580995	0.578819	0.580758	0.576325	0.574348	0.572345	0.567478	0.564642	0.570417	0.569374	0.567556
C16Mcal_102	31.1149	23.38	0.39779	18.7293	0.124522	0.534494	0.544022	0.558805	0.554677	0.556006	0.558325	0.562284	0.579571	0.590811	0.579069	0.576344	0.585378	0.607217	0.59755	0.582881	0.594319	0.600903	0.593745	0.599829	0.618754	0.625153	0.625184	0.61815	0.618188	0.618451	0.623748	0.62511	0.627154	0.625413	0.626897	0.634935	0.635268	0.629987	0.62903	0.631104	0.630638	0.636963	0.638146	0.639462	0.641039	0.645412	0.644752	0.645295	0.653944
C16Mcal_103	39.3523	14.5385	0.593155	8.6273	1.03187	0.545852	0.563661	0.541703	0.536631	0.544064	0.546516	0.546171	0.54919	0.546599	0.556272	0.565488	0.570934	0.575846	0.572524	0.570644	0.578342	0.574277	0.56974	0.575019	0.578923	0.577551	0.575783	0.573352	0.584978	0.588877	0.580084	0.587061	0.588716	0.584014	0.585554	0.596423	0.598734	0.592445	0.58746	0.591329	0.591019	0.593927	0.59161	0.59416	0.600424	0.601464	0.611012	0.610759	0.608041
C16Mcal_104	35.1095	19.489	0.459095	14.6244	0.0412346	0.548029	0.540429	0.550375	0.556921	0.553267	0.560766	0.570782	0.562289	0.565841	0.578898	0.584888	0.591926	0.60211	0.598382	0.590289	0.58402	0.591124	0.603496	0.599932	0.598809	0.603915	0.606877	0.600394	0.605608	0.609904	0.610755	0.60655	0.610622	0.614056	0.613973	0.612702	0.612129	0.607167	0.612949	0.622734	0.620254	0.621591	0.623959	0.622466	0.624873	0.627376	0.628998	0.628262	0.630066
C16Mcal_105	41.1385	3.68004	0.313425	1.6538	NA	0.532343	0.533738	0.533143	0.517206	0.521497	0.527627	0.544057	0.531891	0.536401	0.558899	0.566681	0.549538	0.551854	0.564063	0.557871	0.552198	0.559466	0.568411	0.56578	0.565005	0.560213	0.557918	0.556678	0.554231	0.552619	0.552339	0.553366	0.558121	0.55729	0.552492	0.553557	0.549872	0.546082	0.548428	0.545312	0.543548	0.540277	0.542345	0.540785	0.540383	0.539306	0.539762	0.540736	0.545962
C16Mcal_106	40.3611	23.8684	0.491951	18.0668	0.329007	0.594203	0.572241	0.582223	0.594206	0.603756	0.602326	0.59817	0.592106	0.626885	0.631465	0.625602	0.623563	0.623377	0.630359	0.624297	0.631714	0.637419	0.655415	0.653359	0.650121	0.654814	0.646715	0.649797	0.653816	0.655091	0.659031	0.656802	0.658371	0.66599	0.669653	0.664497	0.66414	0.657472	0.662127	0.664299	0.667309	0.666278	0.668832	0.669934	0.67144	0.674299	0.673084	0.674963	0.677272
C16Mcal_107	38.87	24.86	0.91	17.36	0.1	0.607066	0.628292	0.624604	0.618811	0.622555	0.619176	0.623474	0.633128	0.630602	0.630526	0.643684	0.656892	0.644372	0.644889	0.653532	0.649504	0.655754	0.645833	0.65521	0.648056	0.643528	0.652992	0.661566	0.662606	0.661672	0.662162	0.663337	0.663183	0.659961	0.655438	0.662095	0.666632	0.667336	0.662887	0.661878	0.665397	0.665723	0.666606	0.668423	0.6698	0.669837	0.675178	0.675805	0.681506
C16Mcal_108	39.17	22.12	0.46	16.7	0.03	0.591917	0.591101	0.595037	0.604835	0.599084	0.60821	0.628018	0.600507	0.594393	0.6042	0.604167	0.610298	0.60503	0.603735	0.614669	0.622206	0.621719	0.628271	0.628142	0.631067	0.633089	0.633723	0.632349	0.636528	0.63972	0.631262	0.635964	0.637121	0.638637	0.635279	0.636198	0.639446	0.64681	0.65398	0.648357	0.647037	0.653378	0.651216	0.646535	0.643283	0.647307	0.652099	0.652945	0.656656
C16Mcal_109	28.94	22.95	0.87	14.06	NA	0.656228	0.642794	0.654173	0.657475	0.651868	0.66308	0.678207	0.673265	0.677157	0.672065	0.674114	0.683129	0.675945	0.676332	0.684828	0.679182	0.679225	0.689457	0.691373	0.694874	0.693652	0.696997	0.696864	0.69782	0.711407	0.713093	0.712242	0.70645	0.704262	0.702912	0.713321	0.714039	0.706552	0.72258	0.721231	0.718475	0.71742	0.720079	0.712322	0.717601	0.726773	0.723912	0.732069	0.734177
C16Mcal_110	23.5921	19.8946	0.551681	14.0623	NA	0.609847	0.584033	0.599368	0.620232	0.611114	0.639179	0.667019	0.633078	0.641234	0.650381	0.651335	0.658409	0.678407	0.682987	0.667036	0.66655	0.666477	0.680566	0.681302	0.685577	0.689828	0.691245	0.686565	0.697374	0.699906	0.69863	0.690723	0.682527	0.695287	0.707627	0.706862	0.698383	0.699764	0.697558	0.699038	0.696734	0.7036	0.709995	0.706179	0.707632	0.712905	0.721315	0.717878	0.711196
C16Mcal_111	37.64	12.05	0.75	7.48	0.03	0.626695	0.627326	0.626192	0.62974	0.6132	0.620544	0.637207	0.626282	0.634413	0.647188	0.654233	0.646757	0.645578	0.658576	0.651309	0.64061	0.649178	0.644683	0.647061	0.66777	0.663843	0.657586	0.655271	0.658034	0.664727	0.666474	0.6633	0.658068	0.657832	0.655009	0.663301	0.657157	0.653107	0.66123	0.659929	0.660359	0.663446	0.663321	0.654162	0.659763	0.664393	0.653107	0.655787	0.657695
C16Mcal_112	40.9371	10.0944	0.620386	4.91356	0.531371	0.478291	0.480938	0.477987	0.477957	0.485582	0.484895	0.487915	0.502765	0.497801	0.49909	0.507415	0.501614	0.505789	0.499362	0.501229	0.50131	0.510911	0.515609	0.505845	0.515163	0.519167	0.522466	0.514103	0.51402	0.51742	0.524115	0.524671	0.528327	0.531517	0.532484	0.53226	0.528982	0.531353	0.529524	0.533193	0.531478	0.535068	0.542386	0.551476	0.551235	0.555257	0.552298	0.555087	0.56861
C16Mcal_113	33.47	11.34	0.32	8.91	NA	0.56433	0.568805	0.598212	0.598253	0.605325	0.592008	0.58189	0.595899	0.611578	0.599721	0.595537	0.615272	0.617303	0.621311	0.614333	0.616082	0.628692	0.632386	0.619958	0.624489	0.639942	0.622691	0.632597	0.632182	0.626708	0.628081	0.625937	0.633039	0.631404	0.62596	0.639159	0.633657	0.625091	0.635758	0.640675	0.63639	0.629512	0.631139	0.629597	0.632252	0.633448	0.637448	0.628805	0.629453
C16Mcal_114	34.29	20.31	0.35	16.74	0.12	0.573793	0.589995	0.604868	0.584153	0.571876	0.587697	0.608903	0.606735	0.600827	0.599573	0.609371	0.61608	0.602515	0.611578	0.612168	0.606978	0.611463	0.609845	0.616665	0.608703	0.605874	0.611046	0.616885	0.621436	0.61812	0.614843	0.620166	0.619048	0.621312	0.617271	0.611464	0.615994	0.61298	0.61133	0.610792	0.612169	0.611546	0.614626	0.619196	0.619083	0.619183	0.622945	0.623159	0.623855
C16Mcal_115	37.89	30.84	0.86	18.93	0.74	0.589039	0.598404	0.599033	0.60121	0.600379	0.599522	0.589926	0.60205	0.612095	0.602856	0.60423	0.605175	0.628929	0.61935	0.616903	0.61425	0.62938	0.623853	0.622731	0.628431	0.627616	0.627964	0.629815	0.634878	0.63321	0.630927	0.62779	0.632031	0.635614	0.639916	0.640484	0.636835	0.64249	0.646868	0.644492	0.645416	0.647196	0.645348	0.648744	0.649839	0.653454	0.655794	0.661594	0.661995
C16Mcal_116	43.2331	3.98996	0.711811	1.60094	NA	0.546932	0.556567	0.557543	0.561666	0.553771	0.542654	0.563133	0.571442	0.563196	0.571677	0.582626	0.564556	0.566486	0.585425	0.592424	0.600609	0.594313	0.599397	0.591186	0.586177	0.589844	0.585823	0.58369	0.583217	0.580923	0.574762	0.575359	0.575094	0.571981	0.56865	0.570122	0.574203	0.5647	0.562049	0.561594	0.563386	0.561082	0.558715	0.562029	0.555404	0.554997	0.564469	0.56063	0.557854
C16Mcal_117	40.308	4.16982	0.580098	0.0639623	NA	0.487573	0.472442	0.475155	0.482118	0.473602	0.472493	0.477656	0.491829	0.493819	0.487095	0.489549	0.496341	0.487218	0.489885	0.499793	0.500536	0.496842	0.506967	0.505466	0.49837	0.499054	0.503749	0.504255	0.50134	0.502085	0.502655	0.507298	0.504502	0.500559	0.501603	0.5064	0.511841	0.515087	0.50966	0.51165	0.51182	0.51227	0.509735	0.514667	0.516566	0.515013	0.517268	0.515614	0.517984
C16Mcal_118	39.94	1.42	0.14	0.59	0.1	0.517543	0.509958	0.520071	0.522579	0.5356	0.529797	0.525012	0.530744	0.522432	0.522788	0.524054	0.533116	0.525856	0.517999	0.526034	0.523438	0.528652	0.523728	0.525222	0.530523	0.527614	0.515694	0.522486	0.528523	0.518585	0.517309	0.511424	0.513005	0.516729	0.513783	0.51251	0.51452	0.510341	0.508465	0.509941	0.506369	0.499036	0.499007	0.50187	0.498313	0.496351	0.499411	0.494883	0.493443
C16Mcal_119	31.16	23.45	0.62	19.63	0.03	0.683546	0.702978	0.696391	0.685739	0.695102	0.710401	0.721623	0.721396	0.707697	0.712617	0.722328	0.730132	0.720806	0.731251	0.741977	0.733267	0.737344	0.740676	0.744469	0.726564	0.721291	0.731799	0.736025	0.73986	0.7415	0.741861	0.746155	0.743777	0.74427	0.74032	0.732627	0.735542	0.727705	0.728586	0.731302	0.731565	0.723274	0.723529	0.729531	0.724693	0.720456	0.726406	0.724772	0.730038
C16Mcal_120	20.1389	18.6393	1.16889	9.10544	0.403129	0.618259	0.617536	0.638436	0.643973	0.646291	0.648662	0.658641	0.670787	0.662227	0.664591	0.683402	0.67792	0.682388	0.694275	0.678324	0.670896	0.68399	0.69522	0.691753	0.696842	0.702924	0.709136	0.706144	0.70534	0.706334	0.712005	0.708465	0.714373	0.720503	0.708015	0.711536	0.72209	0.718203	0.714955	0.721981	0.716588	0.715712	0.725824	0.731213	0.726438	0.728805	0.731837	0.739825	0.746606
C16Mcal_121	34.3345	20.3734	0.540022	14.447	0.361263	0.516907	0.528445	0.526764	0.534943	0.542899	0.542919	0.545783	0.542473	0.565966	0.5675	0.557971	0.559142	0.560265	0.567094	0.570607	0.573599	0.578712	0.580107	0.584582	0.586411	0.581835	0.594565	0.608781	0.605555	0.600137	0.595827	0.604105	0.605959	0.602685	0.611042	0.61445	0.613338	0.61327	0.61518	0.619107	0.621592	0.616209	0.615553	0.623098	0.626153	0.623717	0.628193	0.635673	0.629961
[truncated: 2,107 more columns]
