# Supplementary material for: Rapid analyses of dry matter content and carotenoids in fresh cassava roots using a portable visible and near infrared spectrometer (Vis/NIRS)
Source: PLoS One. 2017 Dec 11;12(12):e0188918. doi: 10.1371/journal.pone.0188918 (PMC5724885; doi:10.1371/journal.pone.0188918)
Supplement: S1 Datasets — (ZIP) [file pone.0188918.s001.zip › Ikeogu_et_al_2017/C16Mval.xlsx]

## Sheet: C16MVAL
Sampleid	DMLAB	TCCLAB	LUT	VIO	ATBC	350	351	352	353	354	355	356	357	358	359	360	361	362	363	364	365	366	367	368	369	370	371	372	373	374	375	376	377	378	379	380	381	382	383	384	385	386	387	388	389	390	391	392	393
C16Mval_1	44.1297	0.698641	NA	0.0921535	0.310759	0.496754	0.474441	0.489405	0.505447	0.492494	0.492455	0.506344	0.511245	0.508789	0.512743	0.512849	0.50599	0.501245	0.505736	0.512683	0.517934	0.512836	0.521346	0.52146	0.510768	0.50644	0.515844	0.512154	0.50279	0.497698	0.507101	0.514182	0.508136	0.502662	0.503248	0.498934	0.499433	0.503169	0.502018	0.500477	0.496028	0.494575	0.492669	0.489243	0.490192	0.490591	0.487129	0.48236	0.482741
C16Mval_2	43.7411	3.46975	NA	0.535763	1.11432	0.546157	0.555506	0.556839	0.549643	0.554414	0.554106	0.568502	0.56654	0.569912	0.58094	0.586287	0.579362	0.57923	0.590606	0.594955	0.593514	0.59559	0.598413	0.598752	0.598306	0.592001	0.591091	0.586546	0.580494	0.581332	0.588785	0.586267	0.587123	0.588101	0.586905	0.583021	0.578649	0.577747	0.57887	0.574853	0.573284	0.571126	0.569282	0.566229	0.567571	0.568027	0.567479	0.566022	0.565461
C16Mval_3	43.3629	1.56081	NA	0.351383	0.55598	0.512592	0.52074	0.529198	0.536572	0.530455	0.515998	0.524561	0.539127	0.53549	0.544688	0.553887	0.540634	0.550606	0.567708	0.56799	0.565531	0.561666	0.559822	0.558895	0.561958	0.558485	0.556683	0.554806	0.55012	0.549086	0.54048	0.543727	0.543755	0.542465	0.541615	0.534934	0.533554	0.527849	0.518901	0.52139	0.524629	0.525823	0.521577	0.519857	0.51445	0.51126	0.517254	0.514567	0.514534
C16Mval_4	43.14	6.8	0.03	0.21	3.89	0.564827	0.570359	0.583109	0.59262	0.588614	0.585063	0.577522	0.58589	0.595053	0.601726	0.589809	0.590434	0.593013	0.598436	0.590251	0.595035	0.601467	0.596841	0.591311	0.586797	0.58738	0.590432	0.594266	0.595296	0.592199	0.587047	0.58829	0.593786	0.591191	0.589138	0.582434	0.582843	0.582829	0.579219	0.580465	0.57877	0.582432	0.57992	0.580064	0.577446	0.574229	0.576199	0.575151	0.571988
C16Mval_5	41.755	2.70705	NA	0.223579	1.11193	0.497172	0.502017	0.510468	0.493192	0.49826	0.499661	0.508178	0.509765	0.506538	0.519355	0.52748	0.514158	0.51069	0.528107	0.533154	0.524562	0.528016	0.536691	0.539219	0.536646	0.529208	0.533614	0.528279	0.525529	0.523828	0.521162	0.523317	0.526028	0.5239	0.521961	0.522434	0.519973	0.516039	0.516445	0.516909	0.516356	0.517364	0.514517	0.513887	0.515125	0.513395	0.511323	0.511728	0.514529
C16Mval_6	41.4941	12.3054	0.417359	0.60176	6.39814	0.520041	0.513072	0.523966	0.516944	0.521068	0.51634	0.524277	0.527771	0.536499	0.536417	0.537387	0.544887	0.544194	0.544697	0.54138	0.538027	0.546548	0.550952	0.552443	0.549658	0.551589	0.558316	0.55623	0.553793	0.555098	0.554744	0.556356	0.555371	0.56351	0.563111	0.559373	0.558434	0.557172	0.559314	0.564241	0.570218	0.573102	0.570613	0.576415	0.582673	0.583444	0.581744	0.58643	0.59021
C16Mval_7	40.4313	17.9193	NA	0.394345	13.1636	0.546413	0.544819	0.524634	0.527223	0.547859	0.557012	0.561853	0.557592	0.559074	0.553081	0.554623	0.555868	0.559377	0.561033	0.568086	0.574822	0.574503	0.564295	0.574889	0.582654	0.581124	0.580684	0.585092	0.584329	0.578281	0.58356	0.586277	0.591362	0.595181	0.596387	0.599818	0.595767	0.593322	0.599292	0.602448	0.599807	0.607305	0.60689	0.605272	0.604457	0.604899	0.60575	0.611979	0.615233
C16Mval_8	39.8223	19.0259	0.621532	0.361631	13.2824	0.606515	0.596738	0.580953	0.601061	0.61644	0.609178	0.606142	0.608046	0.629252	0.63417	0.644765	0.632738	0.630169	0.641828	0.636377	0.638786	0.648665	0.664958	0.654474	0.651782	0.665249	0.659383	0.655313	0.653768	0.658572	0.661869	0.655869	0.663956	0.671919	0.670433	0.665338	0.66799	0.659153	0.657656	0.659402	0.665993	0.664734	0.66322	0.664902	0.665438	0.66162	0.656056	0.666096	0.671621
C16Mval_9	39.6025	14.14	0.667472	0.651353	9.0004	0.515497	0.522916	0.524399	0.524348	0.514937	0.523635	0.538402	0.526172	0.533755	0.551651	0.545338	0.532529	0.549387	0.546094	0.554517	0.567279	0.567404	0.561027	0.557719	0.557502	0.566651	0.566118	0.56537	0.570745	0.570237	0.573167	0.576123	0.571933	0.567776	0.576533	0.577454	0.580472	0.577362	0.581762	0.577991	0.57862	0.584144	0.583611	0.581772	0.591109	0.591984	0.588629	0.584107	0.586649
C16Mval_10	39.3955	6.27716	NA	0.492104	3.32311	0.512713	0.515818	0.517756	0.502424	0.513302	0.510942	0.516127	0.520347	0.522221	0.534945	0.542807	0.527802	0.52402	0.536529	0.539247	0.537431	0.543497	0.548505	0.553215	0.55029	0.541855	0.540436	0.540833	0.543467	0.546328	0.54541	0.543336	0.543528	0.540726	0.540448	0.543439	0.542123	0.543319	0.544108	0.545802	0.549192	0.544565	0.541762	0.542258	0.543513	0.545619	0.55208	0.551279	0.553142
C16Mval_11	38.8988	21.2491	NA	0.689728	15.6556	0.589317	0.588738	0.58225	0.594863	0.60045	0.594009	0.59135	0.599825	0.593232	0.579897	0.594132	0.599627	0.607067	0.608052	0.612007	0.605535	0.600174	0.597116	0.60065	0.604896	0.605974	0.612368	0.604787	0.602883	0.612779	0.617473	0.609379	0.614678	0.616504	0.617468	0.616739	0.620892	0.629965	0.630088	0.625662	0.623632	0.626142	0.626659	0.631374	0.632557	0.633686	0.633479	0.641978	0.641891
C16Mval_12	38.6911	1.60251	NA	0.234435	0.5965	0.501046	0.508349	0.519428	0.512826	0.515164	0.513996	0.527455	0.522514	0.518879	0.53052	0.537941	0.529512	0.53013	0.542946	0.549947	0.543678	0.549118	0.557333	0.556823	0.549171	0.546793	0.544694	0.543915	0.544969	0.539431	0.536201	0.541789	0.541441	0.538466	0.537197	0.535817	0.534243	0.533626	0.531662	0.530004	0.529948	0.52699	0.52683	0.522727	0.520569	0.522522	0.519922	0.518789	0.519137
C16Mval_13	38.6753	24.0524	1.51652	1.00602	14.4816	0.538673	0.554815	0.539631	0.54434	0.545982	0.553094	0.575332	0.566411	0.569807	0.584349	0.578866	0.581467	0.586092	0.580412	0.582816	0.608512	0.609085	0.59493	0.601532	0.601682	0.602215	0.609486	0.619403	0.620842	0.6181	0.612759	0.619629	0.620251	0.624039	0.625323	0.620701	0.619101	0.625688	0.634553	0.636644	0.62654	0.632104	0.638571	0.636764	0.636567	0.644006	0.647097	0.645857	0.648987
C16Mval_14	38.58	24.75	0.07	0.88	17.39	0.626127	0.641882	0.63453	0.610397	0.626129	0.657407	0.661155	0.643603	0.628107	0.646726	0.662405	0.66745	0.656	0.657373	0.663286	0.66391	0.663469	0.663468	0.665072	0.65629	0.653708	0.657644	0.667069	0.66953	0.672238	0.674228	0.666186	0.66959	0.673235	0.670352	0.671455	0.679795	0.675497	0.672057	0.666168	0.672333	0.669157	0.673248	0.680571	0.680108	0.678763	0.682535	0.684014	0.691083
C16Mval_15	38.51	4.35443	NA	0.488614	1.9368	0.526691	0.528117	0.52559	0.521675	0.534185	0.539688	0.549293	0.532714	0.531378	0.549964	0.546274	0.541107	0.542678	0.556307	0.565249	0.557623	0.560411	0.563948	0.561513	0.561367	0.558308	0.561374	0.558534	0.557997	0.559405	0.560077	0.555994	0.556717	0.551803	0.550876	0.551839	0.553653	0.548311	0.548828	0.548277	0.549831	0.546681	0.53973	0.539488	0.540911	0.541757	0.545111	0.545112	0.543977
C16Mval_16	38.4864	22.1667	0.377124	0.482095	15.9282	0.573699	0.569458	0.57374	0.607944	0.597847	0.575214	0.58537	0.602323	0.603388	0.591094	0.606846	0.600556	0.601053	0.597352	0.598743	0.607967	0.61107	0.610494	0.596775	0.602347	0.608329	0.60301	0.601235	0.60055	0.596482	0.604292	0.615019	0.614105	0.606652	0.610966	0.610993	0.609505	0.608843	0.614842	0.613689	0.620732	0.62331	0.625263	0.627119	0.629104	0.628447	0.631584	0.633696	0.644232
C16Mval_17	38.3962	21.8126	0.585921	0.531637	14.8148	0.464672	0.47852	0.481328	0.491966	0.482631	0.488087	0.507695	0.496092	0.50155	0.505721	0.505935	0.507748	0.508426	0.508862	0.508614	0.52235	0.525492	0.519127	0.519397	0.516573	0.521164	0.51847	0.528867	0.537097	0.535795	0.533002	0.542833	0.541627	0.544901	0.538587	0.536563	0.544399	0.547491	0.552257	0.556039	0.550488	0.555225	0.5548	0.557251	0.557903	0.559712	0.565745	0.566411	0.571818
C16Mval_18	38.12	0.97	0.02	0.21	0.34	0.537335	0.530806	0.5242	0.52816	0.517181	0.506551	0.537833	0.540831	0.53049	0.527175	0.530973	0.525839	0.529254	0.538102	0.536879	0.53195	0.530223	0.520491	0.51877	0.523733	0.521769	0.522942	0.524236	0.518484	0.513085	0.512262	0.518993	0.520372	0.51274	0.509179	0.506895	0.509181	0.506779	0.505979	0.501029	0.49985	0.497675	0.494827	0.494559	0.495079	0.491499	0.489022	0.490843	0.48731
C16Mval_19	37.95	6.8	0.03	0.4	4.34	0.493055	0.487727	0.517479	0.509665	0.517274	0.516079	0.496597	0.501617	0.510515	0.510163	0.511666	0.522956	0.529832	0.529211	0.518562	0.521964	0.520615	0.518482	0.520044	0.522615	0.526433	0.52543	0.527246	0.526315	0.519294	0.516552	0.522591	0.526509	0.525267	0.520666	0.525867	0.521089	0.518683	0.526118	0.528343	0.520637	0.518458	0.526573	0.524042	0.521952	0.520388	0.524289	0.520305	0.524022
C16Mval_20	37.9215	14.255	0.213093	0.287548	9.27388	0.537794	0.545881	0.552447	0.548365	0.56864	0.556066	0.55229	0.58502	0.578116	0.566996	0.582046	0.588271	0.584064	0.584759	0.59592	0.600812	0.588164	0.595558	0.599815	0.601227	0.606815	0.603378	0.612415	0.610573	0.607408	0.608712	0.61246	0.61816	0.619275	0.614758	0.615493	0.61644	0.609672	0.607732	0.613457	0.621727	0.615687	0.613771	0.618904	0.619338	0.618289	0.621717	0.630966	0.627404
C16Mval_21	37.8403	15.1059	1.05905	0.728446	8.77386	0.512217	0.513247	0.522197	0.524817	0.526243	0.520607	0.517126	0.522012	0.526894	0.532112	0.538086	0.542909	0.549193	0.546958	0.542886	0.544278	0.552419	0.551057	0.552473	0.553301	0.558082	0.552258	0.549572	0.557661	0.55967	0.557332	0.562603	0.562668	0.562388	0.567179	0.574714	0.577983	0.578163	0.574854	0.575331	0.57175	0.576971	0.580745	0.582246	0.585634	0.589067	0.595805	0.601842	0.605531
C16Mval_22	37.48	12.54	0.03	0.74	7.6	0.596331	0.592577	0.5975	0.601761	0.606895	0.627361	0.642729	0.618046	0.625703	0.626754	0.623364	0.631761	0.634893	0.640877	0.64017	0.628668	0.6376	0.636825	0.635518	0.638975	0.63928	0.642509	0.640611	0.639199	0.642872	0.644896	0.637861	0.634541	0.636885	0.63218	0.640705	0.637884	0.634269	0.643067	0.642064	0.64265	0.637319	0.637734	0.633369	0.635012	0.637575	0.635807	0.63919	0.638691
C16Mval_23	37.35	22.67	0.45	0.42	17.03	0.614377	0.608466	0.612763	0.603088	0.606215	0.623368	0.625644	0.607319	0.604988	0.607267	0.609506	0.619587	0.613981	0.613049	0.618785	0.625896	0.624025	0.625305	0.621747	0.636118	0.63339	0.623398	0.626805	0.631727	0.636135	0.631945	0.629542	0.630116	0.630709	0.624665	0.624865	0.631695	0.634584	0.638934	0.634224	0.636268	0.638552	0.637993	0.634835	0.631243	0.637753	0.6421	0.643165	0.645994
C16Mval_24	36.7746	16.6551	0.403419	0.250799	12.7542	0.511378	0.52277	0.513868	0.510311	0.513148	0.514274	0.528695	0.526936	0.53281	0.542049	0.530432	0.528813	0.544451	0.53266	0.539087	0.54725	0.548822	0.539592	0.534612	0.549509	0.555547	0.543138	0.547933	0.554681	0.55709	0.559167	0.557816	0.557791	0.562683	0.567705	0.559855	0.561868	0.556214	0.559554	0.567972	0.569484	0.576786	0.573585	0.574783	0.57758	0.576438	0.574968	0.571441	0.577215
C16Mval_25	36.5173	16.0463	0.550517	0.467386	9.008	0.512251	0.517476	0.522615	0.542257	0.534577	0.533189	0.553293	0.555194	0.533675	0.54194	0.569479	0.564356	0.556405	0.57532	0.567979	0.562373	0.564866	0.568107	0.566958	0.571542	0.574599	0.572755	0.572993	0.575908	0.576925	0.57911	0.572417	0.583875	0.595607	0.586524	0.580646	0.588997	0.586042	0.585319	0.591999	0.589901	0.587327	0.591427	0.59823	0.593389	0.594622	0.601766	0.60554	0.609612
C16Mval_26	36.4902	26.1466	0.132238	0.681466	19.9685	0.485436	0.497451	0.495433	0.501592	0.509244	0.50548	0.513369	0.519924	0.512547	0.518881	0.526478	0.528479	0.532383	0.53974	0.530923	0.526849	0.536128	0.537792	0.542601	0.548963	0.556115	0.56449	0.563157	0.55996	0.556109	0.561023	0.563921	0.560331	0.559966	0.571017	0.577852	0.576862	0.571489	0.565592	0.569386	0.572431	0.577977	0.580921	0.584695	0.588985	0.59401	0.594297	0.589652	0.59831
C16Mval_27	36.4666	21.9203	0.045751	0.489713	16.417	0.609082	0.587905	0.580906	0.583254	0.60348	0.594407	0.591276	0.597486	0.599915	0.595701	0.599091	0.595377	0.603924	0.606438	0.603751	0.613181	0.606463	0.592703	0.599712	0.603609	0.597565	0.604552	0.601676	0.599234	0.604943	0.609786	0.605025	0.608139	0.609094	0.605619	0.602644	0.605854	0.612867	0.615108	0.61512	0.615079	0.612543	0.607746	0.613141	0.618473	0.614847	0.614228	0.623145	0.622836
C16Mval_28	36.38	6.08	0.41	0.42	2.44	0.550147	0.551508	0.564777	0.563532	0.544349	0.542706	0.560935	0.562822	0.572858	0.564085	0.556342	0.560508	0.559015	0.556861	0.558905	0.560698	0.558057	0.561339	0.561681	0.561325	0.557589	0.555584	0.556453	0.555764	0.561923	0.562084	0.557948	0.560924	0.559593	0.55944	0.557443	0.55878	0.55937	0.557522	0.553864	0.553056	0.556608	0.549805	0.554134	0.558794	0.557552	0.55606	0.556373	0.557661
C16Mval_29	36.2345	25.8065	0.470815	0.597844	20.329	0.521696	0.534312	0.522867	0.516012	0.528528	0.542144	0.555481	0.545586	0.551158	0.55624	0.547784	0.545824	0.543403	0.548069	0.559277	0.574434	0.578338	0.566039	0.571401	0.565862	0.571885	0.580507	0.587137	0.58531	0.582809	0.582124	0.58499	0.585807	0.596471	0.595299	0.592139	0.59924	0.602581	0.604681	0.599526	0.594479	0.603479	0.604194	0.607697	0.610323	0.613776	0.616432	0.612706	0.614275
C16Mval_30	36.1928	18.7444	0.232384	0.361167	13.0453	0.587317	0.578439	0.579809	0.591305	0.614617	0.626141	0.633345	0.613411	0.609959	0.625268	0.623957	0.618959	0.6281	0.628342	0.623741	0.628639	0.638928	0.632317	0.632175	0.633826	0.643583	0.647481	0.642814	0.641643	0.643612	0.648384	0.651642	0.65242	0.652987	0.654018	0.656026	0.653138	0.651756	0.654274	0.65293	0.655339	0.655127	0.659922	0.664033	0.665508	0.663739	0.664505	0.666881	0.675835
C16Mval_31	36.0321	16.4238	0.233303	0.298984	12.3905	0.563198	0.567462	0.573371	0.588129	0.577391	0.568506	0.584689	0.592487	0.591636	0.589939	0.60437	0.595269	0.596746	0.600046	0.599759	0.607524	0.608007	0.589526	0.594906	0.604242	0.607734	0.604359	0.60445	0.61005	0.606991	0.607693	0.607825	0.614134	0.609673	0.608901	0.605055	0.608386	0.614716	0.612031	0.618515	0.626938	0.627221	0.626673	0.628327	0.6239	0.623026	0.630058	0.635468	0.635516
C16Mval_32	35.91	8.87	0.04	0.25	6.57	0.512225	0.514776	0.527363	0.514232	0.509262	0.506375	0.507549	0.513581	0.522677	0.518846	0.517291	0.512922	0.521932	0.526003	0.518024	0.521212	0.531396	0.528822	0.523146	0.527059	0.53003	0.521921	0.531228	0.533788	0.526729	0.524553	0.528464	0.533609	0.528646	0.522596	0.524443	0.528008	0.523816	0.531166	0.535672	0.532352	0.530346	0.533183	0.531265	0.528283	0.527118	0.53357	0.526224	0.529623
C16Mval_33	35.4646	20.9261	0.375284	0.615644	13.5651	0.524922	0.538554	0.541908	0.556336	0.550221	0.556087	0.560617	0.56355	0.578452	0.581834	0.575267	0.575714	0.581954	0.586402	0.584694	0.583754	0.590943	0.59725	0.600325	0.608281	0.599202	0.607708	0.622602	0.621029	0.616557	0.619818	0.616794	0.618398	0.623906	0.627952	0.633728	0.634071	0.63395	0.635361	0.639869	0.64157	0.636563	0.63832	0.645324	0.642621	0.639608	0.648302	0.655813	0.648867
C16Mval_34	35.1879	2.46204	NA	0.419869	0.888043	0.512239	0.515134	0.52378	0.509597	0.518714	0.523111	0.528526	0.512667	0.519514	0.538794	0.544585	0.534067	0.531756	0.544621	0.548918	0.540005	0.538824	0.542738	0.547998	0.54954	0.54408	0.542285	0.543338	0.541192	0.542501	0.547089	0.547664	0.546296	0.542411	0.544457	0.540655	0.540173	0.541773	0.542891	0.542078	0.544492	0.540686	0.539756	0.540049	0.541344	0.541889	0.542575	0.543005	0.544884
C16Mval_35	35.1501	19.5523	NA	0.391786	16.1185	0.574054	0.587603	0.585723	0.583823	0.584799	0.58281	0.590341	0.606627	0.594685	0.598445	0.60362	0.613751	0.601688	0.600799	0.60767	0.61098	0.612829	0.610682	0.617281	0.605676	0.600678	0.606067	0.620644	0.623627	0.625984	0.626826	0.628913	0.626611	0.622713	0.618009	0.619015	0.624003	0.618807	0.621715	0.623267	0.627035	0.622491	0.625345	0.632428	0.629616	0.62891	0.629803	0.630852	0.636738
C16Mval_36	35.0025	18.296	NA	0.446449	13.1891	0.526768	0.52728	0.540175	0.54408	0.534499	0.543477	0.557764	0.54539	0.54847	0.554477	0.563728	0.562284	0.574129	0.563129	0.553023	0.553304	0.558549	0.563582	0.559095	0.566365	0.569225	0.583015	0.571033	0.575945	0.580339	0.579095	0.582472	0.581867	0.584215	0.591504	0.584622	0.58462	0.58867	0.59335	0.594406	0.592193	0.599314	0.602052	0.599456	0.603196	0.607636	0.609169	0.607354	0.609292
C16Mval_37	34.9873	19.1971	0.372059	0.357028	13.4882	0.529911	0.52892	0.536075	0.551063	0.561307	0.553374	0.564551	0.560645	0.570509	0.581206	0.580093	0.583805	0.581873	0.594298	0.605652	0.6006	0.60638	0.616696	0.613665	0.607916	0.607158	0.611715	0.616134	0.622847	0.621167	0.619742	0.621081	0.62313	0.622052	0.618996	0.617131	0.623547	0.625873	0.619223	0.617502	0.623561	0.62209	0.624074	0.624235	0.630639	0.637427	0.635598	0.633397	0.636009
C16Mval_38	34.6532	17.3652	1.06455	0.328995	11.7272	0.540685	0.54715	0.539424	0.560524	0.567033	0.566818	0.577573	0.588573	0.59119	0.585982	0.582355	0.586084	0.588517	0.604264	0.61508	0.604969	0.614361	0.617352	0.614575	0.614939	0.616171	0.618959	0.620297	0.629817	0.626737	0.621566	0.6208	0.61993	0.627754	0.62482	0.615873	0.621928	0.629602	0.623782	0.618927	0.622385	0.620784	0.622862	0.628315	0.63174	0.636679	0.634176	0.630498	0.632273
C16Mval_39	34.57	14.51	NA	0.33	11.06	0.543021	0.531885	0.559945	0.574299	0.563802	0.556703	0.545602	0.555518	0.55159	0.548529	0.542258	0.550202	0.553049	0.559485	0.553321	0.556774	0.559026	0.564832	0.557351	0.553413	0.560161	0.57306	0.564546	0.560345	0.564387	0.563206	0.559438	0.562277	0.568273	0.566192	0.561583	0.564128	0.564792	0.568559	0.566909	0.565258	0.569762	0.563242	0.561047	0.568654	0.57315	0.570401	0.568892	0.56999
C16Mval_40	34.2991	17.5806	0.222335	0.396363	12.7256	0.535555	0.526019	0.530203	0.545167	0.542059	0.542037	0.568764	0.565098	0.5579	0.56473	0.582394	0.57421	0.566303	0.575305	0.576868	0.575007	0.578847	0.581244	0.579697	0.583739	0.587996	0.583945	0.577386	0.579997	0.589129	0.59555	0.5937	0.60112	0.60948	0.602603	0.59605	0.603788	0.604147	0.599091	0.603279	0.601181	0.601225	0.607183	0.609573	0.606218	0.607888	0.612054	0.618479	0.620627
C16Mval_41	34.1728	22.6355	NA	0.685646	16.4152	0.502967	0.517147	0.509028	0.520752	0.525276	0.527251	0.53286	0.534326	0.547202	0.545695	0.536619	0.533404	0.549643	0.554906	0.556869	0.555047	0.558969	0.569299	0.570485	0.566191	0.562369	0.571609	0.584344	0.587098	0.579854	0.57863	0.582098	0.585545	0.586786	0.592053	0.601276	0.598451	0.598808	0.601669	0.604506	0.604081	0.602848	0.602662	0.610313	0.613324	0.611032	0.615033	0.622204	0.620168
C16Mval_42	33.8788	18.0947	0.250984	0.52996	13.562	0.578618	0.602025	0.601915	0.59224	0.584068	0.600042	0.609219	0.609922	0.601227	0.598619	0.607695	0.617392	0.611992	0.610232	0.611921	0.608601	0.61027	0.609015	0.615205	0.608467	0.605341	0.614863	0.62231	0.622389	0.622569	0.625493	0.627643	0.626447	0.626956	0.62389	0.62282	0.63012	0.630111	0.626679	0.625747	0.630928	0.630965	0.632572	0.640193	0.638924	0.639216	0.638783	0.643466	0.648825
C16Mval_43	33.8304	22.8214	NA	0.767428	13.7003	0.654235	0.657957	0.636794	0.652914	0.664184	0.662157	0.668632	0.67632	0.66578	0.6563	0.662782	0.671044	0.675031	0.673994	0.682054	0.680264	0.679319	0.668916	0.676368	0.681379	0.682639	0.68556	0.679999	0.681318	0.686016	0.687774	0.685471	0.687526	0.689557	0.685231	0.689338	0.693025	0.700565	0.700147	0.695021	0.698041	0.69261	0.693345	0.697218	0.696103	0.698138	0.697489	0.708756	0.71192
C16Mval_44	33.7523	16.4407	NA	0.232328	14.5181	0.586854	0.620263	0.634748	0.613577	0.596502	0.606171	0.618924	0.616028	0.609734	0.619383	0.62796	0.635722	0.622214	0.621306	0.630263	0.636557	0.633435	0.632098	0.635647	0.621948	0.619307	0.628624	0.630759	0.632818	0.63212	0.622205	0.627595	0.627862	0.62855	0.623049	0.622788	0.627373	0.628569	0.624001	0.618036	0.6224	0.622753	0.621622	0.624071	0.624263	0.623088	0.618681	0.620333	0.624536
C16Mval_45	33.4425	7.03978	NA	0.268905	4.94887	0.527309	0.541982	0.550473	0.565342	0.551447	0.532624	0.544531	0.562425	0.558274	0.56814	0.581175	0.565083	0.564062	0.574282	0.573895	0.574378	0.5743	0.581948	0.576702	0.580448	0.583714	0.58399	0.578608	0.572746	0.570756	0.564163	0.568963	0.570721	0.572228	0.572213	0.566964	0.569215	0.560945	0.557925	0.55748	0.557943	0.561292	0.562012	0.560275	0.551449	0.547731	0.554353	0.553393	0.553516
C16Mval_46	33.4193	13.6225	NA	0.433789	10.3975	0.513192	0.522481	0.515368	0.522243	0.521231	0.514629	0.529714	0.514375	0.516625	0.539754	0.541113	0.542992	0.554025	0.542906	0.534819	0.551971	0.555888	0.545837	0.543197	0.551572	0.565145	0.557139	0.556064	0.564366	0.565885	0.566553	0.56467	0.563449	0.571096	0.576408	0.572694	0.569316	0.563525	0.565613	0.570318	0.573866	0.574673	0.572897	0.572055	0.581119	0.578076	0.578117	0.574766	0.577562
C16Mval_47	31.1026	19.5965	0.264516	0.362161	15.0132	0.528537	0.544883	0.543124	0.551681	0.547659	0.553845	0.558067	0.561612	0.553138	0.56339	0.577196	0.56781	0.566307	0.586165	0.585719	0.578411	0.575738	0.584618	0.59347	0.594928	0.595535	0.60243	0.59809	0.601436	0.605093	0.603105	0.599679	0.607822	0.614739	0.605264	0.601964	0.610801	0.609834	0.607375	0.613668	0.608113	0.609204	0.614668	0.621878	0.616213	0.615496	0.620452	0.621675	0.623255
C16Mval_48	30.8373	22.3787	NA	0.617645	18.839	0.625224	0.650273	0.646779	0.638331	0.642728	0.649022	0.657252	0.655044	0.649738	0.658159	0.668503	0.671334	0.665233	0.663066	0.675944	0.672692	0.671349	0.674161	0.68275	0.671594	0.66408	0.680659	0.68599	0.685523	0.681072	0.675789	0.681902	0.682697	0.681344	0.67536	0.677339	0.6852	0.683232	0.675941	0.670582	0.676234	0.672728	0.677331	0.681419	0.67508	0.674345	0.675745	0.677348	0.682615
C16Mval_49	30.8114	19.7757	0.690701	0.468854	12.8414	0.595555	0.595836	0.589561	0.585604	0.602597	0.625529	0.629576	0.615007	0.60081	0.612396	0.620483	0.618056	0.621969	0.62624	0.628928	0.638245	0.639416	0.631949	0.638091	0.637371	0.638896	0.645147	0.643239	0.642126	0.640515	0.644117	0.647832	0.649878	0.654571	0.657994	0.661117	0.657022	0.652845	0.655967	0.65822	0.659083	0.661489	0.661781	0.660361	0.662666	0.662931	0.665351	0.665376	0.672353
C16Mval_50	29.9973	3.54721	NA	0.602379	1.38705	0.581137	0.602695	0.613601	0.601991	0.610736	0.612189	0.620683	0.619934	0.62642	0.644985	0.639575	0.628371	0.628734	0.638619	0.645145	0.639467	0.636279	0.637846	0.650154	0.647629	0.64009	0.637776	0.636667	0.632084	0.627759	0.632598	0.63402	0.633148	0.630463	0.627656	0.628739	0.621008	0.617139	0.625142	0.62033	0.613869	0.610054	0.612748	0.609239	0.605251	0.601396	0.609554	0.606804	0.607405
C16Mval_51	28.3097	12.4183	0.165072	0.647049	6.58418	0.498006	0.511365	0.548917	0.532697	0.52994	0.533704	0.554669	0.578098	0.567783	0.570712	0.579256	0.572506	0.561863	0.563348	0.578832	0.58379	0.582907	0.586486	0.584132	0.583648	0.590999	0.585276	0.587698	0.589842	0.593104	0.597401	0.59839	0.597771	0.596007	0.590063	0.592799	0.593646	0.593357	0.588038	0.594671	0.598872	0.592524	0.595182	0.594144	0.593245	0.598107	0.60288	0.611805	0.610544
C16Mval_52	28	17.6767	NA	0.389594	13.892	0.507215	0.506139	0.51792	0.524145	0.522421	0.526428	0.529328	0.532508	0.546062	0.543649	0.544301	0.543068	0.551136	0.555674	0.553228	0.553393	0.561422	0.565243	0.566352	0.565203	0.564015	0.57389	0.58623	0.581877	0.578576	0.580861	0.580474	0.583792	0.583947	0.588513	0.594036	0.590455	0.592499	0.594665	0.593746	0.599886	0.596467	0.595212	0.60211	0.604795	0.600524	0.605693	0.611844	0.612076
C16Mval_53	27.349	21.6155	0.406234	0.728073	13.7431	0.609096	0.597097	0.593185	0.601358	0.605354	0.606394	0.602289	0.604411	0.632197	0.639361	0.641492	0.631682	0.633125	0.633197	0.631709	0.64284	0.654283	0.664905	0.664044	0.662521	0.666427	0.670235	0.669936	0.669621	0.669928	0.670799	0.675791	0.679642	0.689115	0.687878	0.682403	0.688364	0.680023	0.684161	0.688712	0.696365	0.694161	0.69672	0.703451	0.704092	0.703813	0.700378	0.707551	0.716097
C16Mval_54	NA	20.3921	0.551457	0.57822	13.5699	0.451866	0.469024	0.474657	0.463054	0.461228	0.465932	0.475755	0.493298	0.493232	0.497399	0.509524	0.504177	0.496042	0.495053	0.506678	0.518367	0.514576	0.517219	0.517236	0.52036	0.519972	0.521282	0.526676	0.533443	0.534605	0.534027	0.536628	0.546801	0.54704	0.542628	0.546638	0.544082	0.540973	0.538731	0.543852	0.547937	0.5472	0.555485	0.55608	0.552874	0.552123	0.560505	0.568026	0.564963
[truncated: 2,107 more columns]
