# Supplementary material for: Rapid analyses of dry matter content and carotenoids in fresh cassava roots using a portable visible and near infrared spectrometer (Vis/NIRS)
Source: PLoS One. 2017 Dec 11;12(12):e0188918. doi: 10.1371/journal.pone.0188918 (PMC5724885; doi:10.1371/journal.pone.0188918)
Supplement: S1 Datasets — (ZIP) [file pone.0188918.s001.zip › Ikeogu_et_al_2017/U15I.xlsx]

## Sheet: Sheet1
Sample Number	DM	TCC	350	351	352	353	354	355	356	357	358	359	360	361	362	363	364	365	366	367	368	369	370	371	372	373	374	375	376	377	378	379	380	381	382	383	384	385	386	387	388	389	390	391	392	393	394	395	396
Samp1	38.7923	0.636574	0.433896	0.431231	0.430396	0.432028	0.415791	0.413979	0.420832	0.406807	0.405603	0.403572	0.406974	0.406451	0.412891	0.412793	0.410362	0.41199	0.40724	0.406384	0.409663	0.407607	0.409955	0.410185	0.406302	0.410921	0.409103	0.407598	0.412445	0.412215	0.411983	0.411992	0.413944	0.41613	0.414439	0.41636	0.41891	0.420809	0.424768	0.424202	0.425771	0.424611	0.426962	0.429929	0.431076	0.430412	0.433036	0.434914	0.437632
Samp2	36.3881	0.747492	0.433895	0.428754	0.436867	0.435792	0.42962	0.423578	0.412712	0.410847	0.421413	0.41317	0.407496	0.410906	0.405266	0.408163	0.406598	0.401122	0.406611	0.407006	0.402832	0.402654	0.401058	0.405889	0.406049	0.408569	0.405052	0.406233	0.413313	0.415389	0.423213	0.421629	0.42108	0.422358	0.420473	0.422408	0.426923	0.430107	0.436497	0.438852	0.442043	0.444175	0.446077	0.452217	0.455659	0.455826	0.457892	0.460252	0.463377
Samp3	17.0142	0.747492	0.466481	0.475556	0.470355	0.46815	0.454985	0.447947	0.45334	0.449533	0.451608	0.446005	0.445678	0.446661	0.443584	0.447006	0.440816	0.446824	0.451441	0.451167	0.450424	0.446122	0.448583	0.448317	0.45115	0.454353	0.452642	0.453641	0.458934	0.459117	0.459137	0.463081	0.46418	0.463404	0.466742	0.47108	0.473909	0.475916	0.481678	0.485175	0.487318	0.493364	0.496272	0.500004	0.500946	0.501951	0.502479	0.503773	0.509697
Samp4	48.1789	0.74267	0.472787	0.461554	0.460169	0.468026	0.452853	0.446159	0.447024	0.449295	0.451312	0.446465	0.447133	0.446566	0.447612	0.448632	0.44921	0.451151	0.450595	0.446661	0.44918	0.449944	0.443073	0.444382	0.451168	0.452582	0.452224	0.448697	0.454609	0.457626	0.459676	0.462166	0.46294	0.467299	0.463723	0.466845	0.471276	0.474508	0.482236	0.481065	0.480647	0.484426	0.486065	0.490016	0.492963	0.491723	0.492206	0.496273	0.501046
Samp5	47.783	1.24904	0.318292	0.315168	0.29985	0.305773	0.29526	0.29272	0.295844	0.295243	0.292379	0.290588	0.289804	0.288398	0.285554	0.28273	0.293273	0.294909	0.285194	0.276446	0.282245	0.283017	0.277643	0.286927	0.289513	0.285748	0.276816	0.27764	0.285095	0.287648	0.292525	0.293786	0.287838	0.286553	0.290223	0.28975	0.293512	0.295976	0.302743	0.302049	0.302178	0.302768	0.303009	0.306673	0.306894	0.310388	0.311165	0.314277	0.318975
Samp6	42.6906	0.78125	0.454684	0.448511	0.444287	0.449136	0.448254	0.446039	0.441729	0.440532	0.440442	0.441076	0.450939	0.441921	0.447064	0.442073	0.440868	0.439556	0.44244	0.440885	0.441678	0.440962	0.442395	0.440887	0.44514	0.446953	0.443868	0.44386	0.452191	0.454317	0.457701	0.460395	0.461452	0.459392	0.459143	0.463254	0.465566	0.467311	0.47187	0.473083	0.474906	0.476272	0.477956	0.480422	0.483743	0.482016	0.482874	0.488033	0.490905
Samp7	46.9473	0.80054	0.407472	0.407164	0.413497	0.419551	0.410565	0.401499	0.404274	0.405799	0.400705	0.39556	0.402053	0.401618	0.396085	0.387253	0.395516	0.391344	0.3926	0.394174	0.39278	0.385875	0.388281	0.391993	0.38931	0.392817	0.390555	0.389447	0.39697	0.399245	0.398236	0.400285	0.400022	0.401245	0.402761	0.407374	0.405452	0.408237	0.414043	0.414163	0.416427	0.415789	0.415855	0.420882	0.422442	0.423301	0.42704	0.430789	0.433291
Samp8	44.9577	0.906636	0.238135	0.242041	0.229837	0.229058	0.222606	0.212195	0.214532	0.228467	0.224637	0.218325	0.215433	0.222439	0.218685	0.216151	0.219374	0.215859	0.216774	0.217502	0.220267	0.221462	0.218874	0.218812	0.218839	0.221239	0.222774	0.220306	0.222605	0.220747	0.224536	0.22336	0.222921	0.226686	0.226805	0.225483	0.227323	0.229922	0.232887	0.229747	0.231576	0.230091	0.226128	0.230968	0.23254	0.235921	0.235395	0.23496	0.238529
Samp9	49.773	0.974151	0.221243	0.210359	0.210598	0.212967	0.198022	0.183787	0.182206	0.177955	0.182099	0.171065	0.164812	0.167967	0.161846	0.161605	0.164329	0.154719	0.150139	0.150479	0.155186	0.151222	0.146723	0.143102	0.145836	0.143928	0.140389	0.140818	0.146145	0.146452	0.148684	0.149839	0.147048	0.147319	0.15053	0.152405	0.155703	0.154951	0.158829	0.16309	0.168114	0.167199	0.169052	0.175324	0.178548	0.179396	0.183198	0.186927	0.191126
Samp10	50.9844	0.733025	0.308262	0.309744	0.302645	0.297086	0.291345	0.287265	0.292931	0.289943	0.291784	0.277503	0.278132	0.282331	0.280395	0.274072	0.27729	0.277534	0.279064	0.276796	0.279008	0.272874	0.275222	0.280227	0.277849	0.276276	0.273322	0.277517	0.277989	0.280484	0.282145	0.282502	0.279111	0.278139	0.281758	0.285727	0.283261	0.28232	0.288619	0.293647	0.296329	0.292615	0.293586	0.30058	0.299576	0.300905	0.302448	0.304431	0.305879
Samp11	38.3559	0.853588	0.354391	0.368167	0.381188	0.373491	0.357642	0.352975	0.362467	0.347117	0.351969	0.352089	0.351276	0.362444	0.357897	0.355668	0.358702	0.356224	0.358359	0.358738	0.360828	0.360951	0.35499	0.35973	0.361374	0.35953	0.362152	0.366317	0.369035	0.36537	0.367754	0.371587	0.372291	0.373577	0.374263	0.376031	0.373784	0.377159	0.380748	0.378862	0.380743	0.382624	0.380258	0.385116	0.385774	0.380814	0.381348	0.383083	0.390858
Samp12	35.075	0.853588	0.308968	0.310155	0.303241	0.297324	0.288241	0.285683	0.296786	0.2953	0.287997	0.283717	0.287619	0.291559	0.289012	0.292703	0.293444	0.289453	0.291703	0.292126	0.29249	0.294646	0.293239	0.290546	0.296413	0.295418	0.29519	0.302212	0.301443	0.299885	0.300738	0.305248	0.305045	0.30708	0.307414	0.309605	0.312092	0.313315	0.317263	0.31761	0.316383	0.316121	0.318721	0.322608	0.321074	0.320955	0.324234	0.326003	0.328129
Samp13	33.9731	0.839	0.311796	0.312699	0.304345	0.302023	0.301633	0.293747	0.296758	0.29119	0.290803	0.292032	0.295453	0.296727	0.294586	0.293029	0.291913	0.292371	0.298404	0.293186	0.294579	0.299481	0.301308	0.300095	0.297105	0.300709	0.302133	0.300526	0.300795	0.304038	0.308423	0.308695	0.305345	0.310823	0.31428	0.309783	0.31144	0.317487	0.318367	0.3205	0.321339	0.322292	0.323394	0.328548	0.329605	0.327369	0.332	0.334612	0.336159
Samp14	41.0242	3.69406	0.373557	0.369421	0.35987	0.358284	0.358474	0.358541	0.35809	0.3565	0.359714	0.356645	0.351905	0.355842	0.361039	0.35796	0.355455	0.353806	0.352382	0.347959	0.351871	0.351801	0.353411	0.352159	0.352504	0.35266	0.35016	0.349614	0.352787	0.351966	0.355001	0.351795	0.349121	0.347442	0.346253	0.344894	0.347826	0.349995	0.349784	0.347441	0.35016	0.348438	0.344241	0.346686	0.345773	0.340957	0.338456	0.341407	0.341878
Samp15	39.6861	1.96759	0.335192	0.326104	0.338192	0.347171	0.341874	0.328283	0.324765	0.32457	0.319613	0.311895	0.313166	0.317354	0.316756	0.308447	0.310491	0.310253	0.310113	0.3059	0.30538	0.308674	0.306243	0.307287	0.308481	0.306803	0.305125	0.304316	0.307234	0.309338	0.311496	0.312827	0.309334	0.308813	0.309499	0.310282	0.312246	0.312048	0.315697	0.312844	0.314431	0.31403	0.311264	0.311585	0.311954	0.312823	0.312763	0.309271	0.312381
Samp16	37.8768	3.05266	0.389187	0.395249	0.399536	0.39054	0.383292	0.375913	0.378283	0.37926	0.375614	0.372068	0.378521	0.381271	0.377193	0.375785	0.379311	0.379579	0.379012	0.376716	0.377829	0.377781	0.374738	0.376905	0.377096	0.378444	0.376765	0.375208	0.377265	0.376175	0.379691	0.380828	0.379367	0.38044	0.377337	0.375244	0.374723	0.377324	0.381205	0.379978	0.378953	0.377704	0.373786	0.37584	0.374759	0.370304	0.370334	0.371806	0.37375
Samp17	41.1799	0.843943	0.304215	0.298451	0.293383	0.29454	0.285748	0.276594	0.287275	0.284561	0.287908	0.278701	0.277282	0.284832	0.283311	0.273881	0.275097	0.280713	0.287587	0.282066	0.278153	0.277695	0.276547	0.277705	0.280765	0.279696	0.281965	0.291304	0.288247	0.285184	0.289385	0.288346	0.290667	0.293579	0.293214	0.292718	0.292793	0.29566	0.300525	0.304322	0.30539	0.304332	0.302788	0.308578	0.310095	0.310718	0.311868	0.31358	0.315393
Samp18	42.0614	0.848765	0.414574	0.415023	0.421361	0.423622	0.413402	0.412532	0.413457	0.407896	0.40618	0.407475	0.418486	0.417813	0.414152	0.41356	0.414822	0.418389	0.420534	0.418074	0.420889	0.420742	0.421464	0.423566	0.424729	0.427327	0.424308	0.422891	0.433342	0.43665	0.435323	0.442524	0.443887	0.445709	0.445413	0.443148	0.441333	0.444149	0.451039	0.450234	0.451844	0.452384	0.453194	0.459071	0.456411	0.458315	0.460112	0.457927	0.461606
Samp19	50.6694	0.834298	0.411096	0.416434	0.411883	0.412383	0.418158	0.411855	0.407898	0.410981	0.410884	0.414239	0.419538	0.417348	0.416301	0.420273	0.420857	0.414376	0.414966	0.413907	0.418911	0.419068	0.420648	0.419962	0.422859	0.422025	0.422886	0.426899	0.426549	0.428141	0.431131	0.431152	0.430779	0.434457	0.436828	0.435871	0.436754	0.437827	0.440173	0.441024	0.443478	0.445164	0.447402	0.452946	0.451938	0.45161	0.453618	0.454074	0.45559
Samp20	45.3952	0.848765	0.397491	0.385318	0.372644	0.373911	0.381827	0.381447	0.382225	0.379443	0.380342	0.379793	0.377988	0.379066	0.377405	0.371694	0.375209	0.376056	0.381547	0.378443	0.379616	0.379774	0.379122	0.379832	0.379089	0.383225	0.383279	0.38558	0.384816	0.387136	0.394325	0.397157	0.396746	0.396091	0.396757	0.397362	0.399997	0.406801	0.409527	0.409303	0.409062	0.408318	0.411094	0.413764	0.41466	0.4148	0.415786	0.417114	0.419859
Samp21	41.4702	0.829475	0.352582	0.342068	0.349893	0.358868	0.349539	0.334639	0.339633	0.339231	0.339264	0.332874	0.32729	0.33138	0.336664	0.326732	0.32854	0.328005	0.325605	0.325782	0.326752	0.327	0.327178	0.330078	0.330116	0.333296	0.335679	0.332952	0.33394	0.33691	0.341032	0.340106	0.337619	0.342271	0.345956	0.345621	0.344703	0.348836	0.354104	0.358519	0.359565	0.357222	0.356902	0.365831	0.367463	0.367178	0.369507	0.371503	0.375082
Samp22	36.8188	0.819	0.349127	0.354746	0.351128	0.355719	0.344205	0.343913	0.344953	0.339547	0.340247	0.336054	0.337419	0.342217	0.339109	0.333838	0.334169	0.33525	0.330788	0.327179	0.330315	0.334003	0.332163	0.335788	0.341335	0.341831	0.337938	0.340586	0.343263	0.344322	0.346501	0.34924	0.351445	0.350736	0.350723	0.353637	0.354805	0.356812	0.364115	0.366011	0.366261	0.368086	0.370759	0.374262	0.374114	0.37348	0.375418	0.378365	0.384327
Samp23	46.1091	2.38715	0.349344	0.358984	0.355646	0.359272	0.348569	0.341959	0.350858	0.352749	0.354502	0.355324	0.35604	0.352745	0.355593	0.355965	0.350885	0.349282	0.349059	0.356622	0.357851	0.354684	0.350614	0.352924	0.352415	0.351664	0.349968	0.350771	0.355075	0.35562	0.357361	0.356471	0.354876	0.354883	0.351578	0.350976	0.35242	0.35241	0.359754	0.356972	0.356788	0.354022	0.349626	0.353819	0.350969	0.347787	0.347836	0.346374	0.350643
Samp24	44.7093	2.97068	0.450134	0.45094	0.446478	0.455433	0.457473	0.444584	0.443584	0.449807	0.449877	0.442275	0.448024	0.450339	0.453571	0.451583	0.451657	0.448915	0.453382	0.450947	0.45016	0.450816	0.45582	0.456107	0.456892	0.456313	0.451452	0.45445	0.456985	0.455814	0.461232	0.462916	0.464923	0.46275	0.455896	0.457646	0.459343	0.460634	0.464421	0.465925	0.467968	0.46387	0.459201	0.463724	0.466303	0.464811	0.463768	0.462666	0.464374
Samp25	42.3664	2.95814	0.463212	0.475407	0.459368	0.465896	0.467479	0.458311	0.463586	0.465128	0.46707	0.465518	0.462694	0.467397	0.46497	0.46019	0.46177	0.46102	0.465808	0.464356	0.469198	0.465875	0.466907	0.467493	0.465532	0.466997	0.466169	0.467631	0.471947	0.474471	0.47431	0.472629	0.47279	0.4753	0.474643	0.473233	0.47667	0.478404	0.479052	0.479297	0.477531	0.477802	0.480555	0.479454	0.475136	0.475981	0.478299	0.47627	0.475865
Samp26	48.7925	2.33893	0.470961	0.481006	0.481427	0.483598	0.476624	0.468366	0.47289	0.476306	0.471783	0.469168	0.476407	0.480483	0.48336	0.479175	0.473958	0.474626	0.478932	0.480877	0.482402	0.476605	0.476372	0.47365	0.478405	0.476118	0.472141	0.477835	0.485176	0.485579	0.486646	0.485039	0.483498	0.482155	0.479803	0.480718	0.47924	0.480037	0.480842	0.48303	0.485198	0.480098	0.477125	0.479351	0.476959	0.477344	0.47897	0.479897	0.481014
Samp27	46.1179	2.32446	0.457807	0.454673	0.450163	0.457248	0.448056	0.439594	0.440204	0.44184	0.443429	0.438303	0.440311	0.448791	0.447024	0.443633	0.44772	0.439647	0.439193	0.440213	0.446502	0.441918	0.439231	0.438263	0.441939	0.444001	0.43993	0.44529	0.446987	0.4474	0.450755	0.452187	0.448571	0.445707	0.446669	0.446099	0.448445	0.449281	0.450483	0.451121	0.45349	0.449291	0.447456	0.450209	0.449883	0.451027	0.449685	0.450298	0.452493
Samp28	29.997	2.23765	0.460965	0.460975	0.455612	0.464696	0.462137	0.454927	0.461371	0.457547	0.453146	0.455314	0.457159	0.462552	0.462265	0.455618	0.453049	0.453965	0.457479	0.460264	0.462853	0.461756	0.456336	0.455053	0.457717	0.457575	0.45436	0.456641	0.460852	0.461431	0.464001	0.465758	0.459557	0.458062	0.458127	0.458259	0.458851	0.462737	0.463303	0.463403	0.462452	0.461236	0.460169	0.463045	0.460366	0.459182	0.461195	0.460998	0.462897
Samp29	23.3177	6.89622	0.2801	0.272558	0.266907	0.265357	0.272485	0.262891	0.258923	0.256469	0.264186	0.265467	0.259432	0.261091	0.260408	0.260425	0.264446	0.26213	0.26315	0.263226	0.269527	0.261993	0.254366	0.257296	0.259546	0.259185	0.257583	0.258223	0.258689	0.263549	0.269871	0.268828	0.265258	0.26319	0.263499	0.264351	0.262231	0.266449	0.271956	0.26839	0.270252	0.269184	0.265479	0.269165	0.266471	0.264668	0.265823	0.265003	0.265561
Samp30	30.208	6.15837	0.251131	0.246452	0.241355	0.234192	0.225977	0.228267	0.220745	0.225152	0.225035	0.218286	0.224426	0.219812	0.212235	0.21778	0.215133	0.214148	0.213482	0.207096	0.213863	0.211608	0.208856	0.208708	0.212136	0.211705	0.207859	0.207771	0.214679	0.217716	0.21768	0.21928	0.219181	0.217623	0.21606	0.217441	0.219229	0.221502	0.228194	0.228555	0.227785	0.224252	0.220916	0.225997	0.230331	0.228661	0.225776	0.226223	0.229724
Samp31	18.5311	0.8439	0.317631	0.309248	0.30421	0.307656	0.309143	0.30671	0.309418	0.301422	0.303916	0.300826	0.298845	0.298972	0.29481	0.293176	0.298249	0.297842	0.298391	0.294376	0.297592	0.294685	0.292949	0.293812	0.298283	0.298235	0.295127	0.296672	0.296937	0.294554	0.292029	0.290319	0.290559	0.288668	0.290363	0.290365	0.285073	0.287074	0.292245	0.289407	0.288404	0.286513	0.283105	0.285798	0.283125	0.280536	0.27825	0.279965	0.281742
Samp32	29.1238	6.78049	0.34442	0.343009	0.32653	0.333996	0.332935	0.323459	0.320243	0.3125	0.310605	0.308996	0.307068	0.311512	0.309915	0.306076	0.307358	0.306504	0.304259	0.300992	0.30836	0.30714	0.302534	0.30372	0.304656	0.305922	0.303166	0.300496	0.306376	0.312487	0.315329	0.311066	0.31086	0.310105	0.30824	0.30974	0.312969	0.317229	0.320798	0.316972	0.317559	0.31963	0.316995	0.319532	0.319016	0.318745	0.320336	0.321529	0.320811
Samp33	39.0302	5.60378	0.404218	0.396949	0.398543	0.40473	0.394031	0.386757	0.393091	0.383917	0.391374	0.388102	0.387194	0.394981	0.392251	0.381085	0.383719	0.38466	0.386062	0.383258	0.386362	0.387183	0.386761	0.38374	0.386091	0.386209	0.38682	0.385284	0.387965	0.390345	0.392996	0.390235	0.385761	0.381741	0.381606	0.386104	0.387092	0.38535	0.388463	0.388508	0.385422	0.381459	0.377967	0.383122	0.380565	0.375758	0.374658	0.374106	0.375339
Samp34	35.0548	0.872878	0.431623	0.43838	0.43054	0.426992	0.436786	0.439541	0.437024	0.432729	0.427805	0.42641	0.427661	0.431341	0.423114	0.42978	0.436049	0.430248	0.426747	0.429248	0.429098	0.431965	0.428754	0.429738	0.431015	0.432353	0.430697	0.434468	0.429653	0.430376	0.437167	0.437278	0.439039	0.441647	0.440639	0.442706	0.443221	0.441342	0.443137	0.443895	0.44632	0.445255	0.44845	0.448469	0.448533	0.450385	0.450553	0.452075	0.451383
Samp35	38.2142	0.834298	0.413212	0.405653	0.40229	0.40841	0.404246	0.407437	0.410054	0.411893	0.404592	0.399403	0.398624	0.399373	0.39534	0.401119	0.39889	0.392799	0.398779	0.40137	0.399186	0.399914	0.400015	0.401805	0.400934	0.402568	0.408646	0.408618	0.403704	0.404797	0.404051	0.405125	0.408775	0.412649	0.411449	0.418717	0.413627	0.411825	0.419314	0.420348	0.418628	0.417641	0.422469	0.422442	0.422501	0.422899	0.422549	0.42505	0.424328
Samp36	34.9046	0.911458	0.179941	0.196958	0.187739	0.186182	0.190409	0.192512	0.190011	0.172829	0.175029	0.181336	0.181504	0.178302	0.177703	0.178744	0.176265	0.172438	0.172568	0.172738	0.174873	0.173214	0.172858	0.179225	0.177184	0.179312	0.180863	0.18179	0.179389	0.176313	0.179593	0.180841	0.182624	0.184011	0.183581	0.188114	0.185552	0.187179	0.189894	0.190986	0.191753	0.189752	0.190353	0.191642	0.190307	0.191543	0.192897	0.196333	0.195998
Samp37	34.2497	0.896991	0.330815	0.326859	0.324536	0.319278	0.311482	0.309134	0.313436	0.309566	0.306318	0.312915	0.315704	0.316489	0.305831	0.312008	0.311864	0.303142	0.302906	0.306254	0.309031	0.306945	0.30098	0.307335	0.309857	0.312573	0.309477	0.30899	0.31266	0.31213	0.316474	0.315087	0.317302	0.316612	0.315548	0.320163	0.321896	0.322583	0.32458	0.324885	0.325391	0.326288	0.330533	0.32925	0.328414	0.3312	0.331642	0.337275	0.339324
Samp38	30.8127	1.08507	0.306839	0.307238	0.322458	0.320285	0.316754	0.32215	0.316653	0.308029	0.311672	0.309368	0.307561	0.311671	0.311463	0.314886	0.31011	0.307514	0.309658	0.303853	0.305638	0.306072	0.304567	0.313829	0.312712	0.311302	0.311554	0.311049	0.313177	0.311117	0.311654	0.31603	0.319727	0.320634	0.320439	0.328603	0.324714	0.323021	0.325446	0.328435	0.328181	0.330072	0.336468	0.336842	0.335474	0.336652	0.338072	0.339892	0.34069
Samp39	34.4448	0.285012	0.266244	0.265803	0.255959	0.258273	0.267879	0.266652	0.259128	0.258204	0.251377	0.250505	0.254684	0.257921	0.247458	0.245967	0.239782	0.247483	0.250825	0.253408	0.247161	0.247429	0.247433	0.253087	0.25236	0.247468	0.247939	0.249528	0.253056	0.25148	0.250677	0.251912	0.253529	0.254417	0.253601	0.255155	0.25507	0.254362	0.25092	0.252188	0.252685	0.251822	0.252651	0.253338	0.254645	0.254801	0.253262	0.2532	0.252935
Samp40	35.3842	3.0189	0.320527	0.319603	0.308637	0.311301	0.317589	0.321378	0.310014	0.301771	0.305296	0.299866	0.303051	0.305914	0.298976	0.301296	0.298407	0.297196	0.299126	0.298909	0.296315	0.295017	0.291975	0.293171	0.294679	0.294393	0.296882	0.298304	0.293314	0.293	0.295262	0.299072	0.296784	0.294705	0.297044	0.300441	0.301265	0.302232	0.304118	0.302632	0.299547	0.300117	0.304532	0.304678	0.30332	0.305835	0.305418	0.307239	0.305499
Samp41	36.2855	0.80054	0.341126	0.330573	0.329432	0.336226	0.338733	0.332733	0.331825	0.325808	0.325833	0.319772	0.318091	0.313506	0.312403	0.313947	0.315063	0.314227	0.313364	0.314616	0.319534	0.315825	0.313971	0.31491	0.321586	0.323003	0.320105	0.320752	0.319557	0.324478	0.326138	0.324733	0.327192	0.328313	0.329528	0.334198	0.331741	0.336363	0.339239	0.337342	0.339817	0.341459	0.345245	0.348768	0.348691	0.353673	0.354169	0.352211	0.353015
Samp42	41.9796	0.83912	0.469241	0.461346	0.478364	0.475984	0.467767	0.472573	0.483186	0.472895	0.470374	0.472718	0.475238	0.477783	0.471978	0.469916	0.479188	0.46901	0.469014	0.473151	0.468133	0.46858	0.467425	0.47348	0.47878	0.480427	0.480962	0.47991	0.476406	0.475373	0.481007	0.482673	0.482385	0.485245	0.490943	0.488177	0.487712	0.487168	0.486043	0.48789	0.487368	0.487317	0.492706	0.493536	0.493673	0.494961	0.49563	0.494335	0.495609
Samp43	28.0722	0.564236	0.448703	0.457609	0.45317	0.45678	0.466782	0.460084	0.453593	0.45044	0.447669	0.447768	0.453588	0.448505	0.449031	0.447563	0.445037	0.444586	0.448541	0.444282	0.448208	0.45013	0.45163	0.455777	0.459157	0.459142	0.454496	0.459083	0.456746	0.45755	0.461844	0.460875	0.463852	0.464103	0.462549	0.46636	0.466844	0.46489	0.470189	0.472361	0.47127	0.470842	0.475187	0.476562	0.475235	0.478349	0.477746	0.47764	0.47943
Samp44	23.4027	1.01755	0.484759	0.492042	0.487418	0.490753	0.489212	0.479518	0.477594	0.472566	0.470461	0.469228	0.475276	0.477337	0.471776	0.471729	0.477158	0.476175	0.474672	0.47745	0.479992	0.473682	0.471687	0.478926	0.478855	0.481148	0.482709	0.483706	0.47834	0.475892	0.480595	0.483979	0.491464	0.491147	0.494304	0.499699	0.497325	0.496197	0.498075	0.500225	0.502705	0.504036	0.505337	0.507086	0.507204	0.508349	0.507968	0.509789	0.512942
Samp45	22.3011	1.01755	0.393867	0.402687	0.394436	0.393529	0.398639	0.402908	0.397797	0.397772	0.394471	0.392365	0.39296	0.3918	0.386046	0.387167	0.394003	0.396785	0.395199	0.39798	0.402909	0.396867	0.391134	0.398923	0.401876	0.397605	0.398282	0.401539	0.400617	0.397944	0.398228	0.397946	0.402209	0.404584	0.404781	0.406732	0.400265	0.39904	0.403473	0.404523	0.402537	0.402258	0.405048	0.403318	0.403047	0.406863	0.403093	0.401177	0.402414
Samp46	39.0842	0.1023	0.476287	0.471632	0.468902	0.480235	0.485959	0.475133	0.476529	0.466476	0.459949	0.463128	0.46506	0.46091	0.464322	0.47274	0.474208	0.471683	0.469636	0.469163	0.472146	0.46695	0.458756	0.467896	0.473384	0.476711	0.479253	0.476577	0.476463	0.471799	0.471265	0.473399	0.478044	0.479703	0.479768	0.482771	0.480316	0.48077	0.485319	0.486907	0.485496	0.484576	0.488438	0.490419	0.490281	0.490417	0.490046	0.491129	0.492812
Samp47	31.5055	0.34784	0.279827	0.288785	0.265872	0.253443	0.255319	0.257389	0.256445	0.265994	0.263349	0.254711	0.253195	0.248263	0.241504	0.240301	0.240495	0.241616	0.242991	0.243355	0.244918	0.24538	0.237313	0.240485	0.245197	0.244603	0.248698	0.254787	0.255894	0.255592	0.256347	0.254311	0.259141	0.262474	0.269487	0.273081	0.27374	0.277806	0.28204	0.285963	0.286334	0.28741	0.292653	0.294961	0.297768	0.302621	0.309397	0.312647	0.31296
Samp48	40.5008	0.805363	0.519818	0.509225	0.488594	0.494242	0.504833	0.497446	0.502911	0.502782	0.49697	0.495609	0.504504	0.498438	0.491542	0.494729	0.489563	0.491372	0.490338	0.493243	0.49297	0.490643	0.491304	0.494852	0.499641	0.502181	0.502163	0.499128	0.500002	0.500101	0.49979	0.498949	0.505171	0.506801	0.505566	0.505312	0.506033	0.508755	0.508213	0.513572	0.512325	0.510604	0.516051	0.512875	0.514208	0.517062	0.515856	0.514551	0.515287
Samp49	41.0095	0.911458	0.488848	0.493034	0.479482	0.479212	0.475607	0.472196	0.476692	0.474696	0.473368	0.469641	0.484223	0.481271	0.472635	0.472535	0.468139	0.470309	0.47145	0.480476	0.488134	0.479496	0.474825	0.483199	0.486904	0.484894	0.489366	0.492523	0.489719	0.490068	0.490948	0.491933	0.493792	0.494095	0.494495	0.497747	0.499246	0.500048	0.503578	0.506432	0.505961	0.506287	0.511638	0.511766	0.51209	0.513784	0.515123	0.517756	0.516744
Samp50	41.7433	0.733025	0.446799	0.448209	0.429525	0.429881	0.432604	0.428778	0.426776	0.42704	0.424179	0.418348	0.422902	0.432536	0.432544	0.427638	0.429035	0.42227	0.422234	0.431464	0.431429	0.429132	0.427411	0.437349	0.440501	0.435999	0.439597	0.442161	0.435267	0.439226	0.443298	0.443593	0.445345	0.441949	0.438368	0.442508	0.444908	0.446769	0.446701	0.44663	0.448517	0.449334	0.449702	0.448993	0.44924	0.450638	0.450526	0.454749	0.454519
Samp51	40.4388	0.795718	0.415715	0.414443	0.417834	0.411322	0.41634	0.422268	0.41752	0.409173	0.411848	0.409842	0.410249	0.41584	0.408149	0.411212	0.414377	0.413237	0.415845	0.414921	0.41255	0.412914	0.410482	0.412986	0.414399	0.417689	0.419612	0.420286	0.423498	0.424212	0.423548	0.422054	0.421502	0.425681	0.430487	0.431214	0.428089	0.427796	0.433723	0.432211	0.430321	0.431985	0.4348	0.438215	0.436593	0.437704	0.441095	0.440982	0.441293
Samp52	16.3376	6.41397	0.197407	0.199506	0.194463	0.19038	0.192555	0.195015	0.188872	0.182096	0.189267	0.18284	0.180874	0.176014	0.16485	0.168537	0.169075	0.168535	0.167829	0.167807	0.173665	0.170263	0.168741	0.170943	0.173624	0.172442	0.168265	0.168661	0.168551	0.16821	0.170484	0.167663	0.170835	0.169872	0.16867	0.169512	0.170547	0.174097	0.176234	0.177264	0.177224	0.174002	0.175505	0.176926	0.174502	0.174283	0.174656	0.178745	0.178079
Samp53	40.6129	1.02238	0.410427	0.408548	0.423456	0.417773	0.411357	0.406072	0.412962	0.410149	0.41068	0.411705	0.413923	0.410383	0.403476	0.404921	0.40707	0.403832	0.39774	0.402498	0.408618	0.403886	0.400735	0.409331	0.414576	0.411173	0.409898	0.408661	0.410153	0.408293	0.408651	0.411849	0.415014	0.414368	0.417529	0.419822	0.420579	0.420276	0.419198	0.420327	0.420766	0.422277	0.423865	0.423065	0.424245	0.425951	0.425596	0.427309	0.427244
Samp54	36.9276	3.39024	0.33309	0.332853	0.347808	0.347499	0.349021	0.350463	0.348268	0.344774	0.348861	0.347623	0.34987	0.349381	0.343485	0.348284	0.35562	0.348534	0.347575	0.344415	0.347457	0.344838	0.344337	0.35148	0.354278	0.356274	0.358158	0.356384	0.353816	0.348177	0.348612	0.352252	0.352776	0.354886	0.356864	0.357306	0.355003	0.354663	0.353269	0.353392	0.351218	0.350199	0.354604	0.353841	0.351272	0.348315	0.348092	0.349505	0.347592
Samp55	42.4223	1.34549	0.434953	0.434667	0.435204	0.436046	0.431941	0.432708	0.434159	0.434809	0.432068	0.43121	0.431497	0.433073	0.426152	0.42725	0.429763	0.430549	0.430192	0.435401	0.43446	0.43111	0.433953	0.439149	0.44104	0.438335	0.437919	0.437888	0.438144	0.438683	0.43992	0.442258	0.444429	0.446398	0.44731	0.451114	0.447416	0.448681	0.451773	0.4532	0.452401	0.451229	0.456	0.456474	0.453933	0.455318	0.457303	0.456372	0.45532
Samp56	44.0225	2.52701	0.361936	0.358149	0.343485	0.346239	0.345649	0.342538	0.334613	0.335017	0.333637	0.331865	0.332437	0.332598	0.325833	0.326741	0.327209	0.326833	0.329061	0.326	0.327306	0.327226	0.320801	0.327671	0.330462	0.328746	0.331527	0.330802	0.329112	0.329372	0.330944	0.332774	0.33774	0.337207	0.338175	0.342578	0.342543	0.344553	0.346828	0.347026	0.346078	0.34748	0.351816	0.353577	0.352682	0.356368	0.35859	0.35722	0.357932
Samp57	42.0375	1.40818	0.36964	0.37772	0.364521	0.366364	0.363052	0.362512	0.367028	0.369421	0.363319	0.367373	0.366406	0.364329	0.361009	0.364175	0.366832	0.364304	0.364791	0.363705	0.366735	0.3663	0.360703	0.3667	0.36938	0.371811	0.373105	0.376195	0.37583	0.378029	0.375137	0.373121	0.378462	0.382692	0.382377	0.386583	0.388505	0.392464	0.393676	0.391406	0.391795	0.392529	0.395349	0.39679	0.395714	0.39757	0.399792	0.402917	0.401622
Samp58	42.9428	0.829475	0.44429	0.434157	0.437562	0.440764	0.441575	0.437273	0.430636	0.420743	0.421385	0.422692	0.42477	0.425179	0.421779	0.425485	0.425865	0.423598	0.417532	0.419351	0.423041	0.42143	0.419444	0.426424	0.428432	0.425827	0.425661	0.424732	0.421173	0.419598	0.42349	0.426366	0.429171	0.430224	0.434275	0.438461	0.434501	0.43326	0.436767	0.437379	0.435506	0.437922	0.441366	0.442174	0.439411	0.441637	0.440886	0.442843	0.442511
Samp59	44.6167	0.882523	0.469678	0.458238	0.461613	0.458588	0.460549	0.467828	0.462481	0.46251	0.45476	0.457327	0.468467	0.466872	0.450865	0.448122	0.458736	0.453966	0.457118	0.462087	0.457072	0.4636	0.46642	0.46447	0.467087	0.468437	0.469231	0.469896	0.470633	0.471896	0.476734	0.479875	0.482363	0.484127	0.485984	0.488344	0.487777	0.492221	0.496197	0.500072	0.500419	0.498868	0.502385	0.506881	0.504833	0.507793	0.509085	0.511753	0.512631
Samp60	42.724	0.80054	0.447369	0.447627	0.42918	0.439748	0.453292	0.462088	0.455283	0.45451	0.44741	0.437987	0.440381	0.436816	0.442927	0.445038	0.447207	0.449401	0.450087	0.448584	0.448404	0.448499	0.442519	0.447952	0.452037	0.454981	0.455866	0.461136	0.451537	0.449944	0.458394	0.45744	0.460468	0.462361	0.464361	0.470278	0.473877	0.474111	0.473881	0.474364	0.471731	0.4731	0.477808	0.479587	0.483266	0.48667	0.483776	0.484584	0.484184
Samp61	29.9775	0.998264	0.378306	0.37729	0.377454	0.378404	0.378095	0.374555	0.366139	0.361434	0.364211	0.359483	0.356611	0.355306	0.36093	0.355677	0.351065	0.353194	0.349228	0.34489	0.348194	0.347062	0.341957	0.3536	0.353245	0.352633	0.352055	0.353162	0.351313	0.351077	0.357709	0.362492	0.361746	0.361847	0.362358	0.369255	0.366816	0.367061	0.372453	0.375891	0.378641	0.379862	0.382474	0.386854	0.386706	0.388251	0.388883	0.394132	0.39488
Samp62	39.1032	0.85841	0.320962	0.319078	0.325082	0.325988	0.32584	0.325671	0.322395	0.319364	0.314076	0.314669	0.316583	0.323717	0.320026	0.317594	0.313667	0.313568	0.316004	0.323569	0.3229	0.321364	0.320655	0.322266	0.32127	0.325236	0.327337	0.328068	0.327725	0.32459	0.327043	0.326845	0.327798	0.32941	0.329862	0.334415	0.33377	0.33123	0.33053	0.333844	0.333839	0.334775	0.336161	0.334385	0.334501	0.336529	0.335122	0.336652	0.337823
Samp63	36.1695	1.27315	0.357709	0.355382	0.354156	0.363627	0.357294	0.349966	0.348425	0.348099	0.343277	0.340981	0.340763	0.342475	0.333764	0.335325	0.344719	0.350796	0.34971	0.341774	0.346718	0.349008	0.344139	0.346252	0.350557	0.35623	0.356376	0.356029	0.358017	0.354416	0.357393	0.360256	0.357322	0.358663	0.362771	0.364596	0.363767	0.363297	0.363213	0.363436	0.366221	0.365213	0.365524	0.367034	0.365862	0.368893	0.36684	0.367739	0.367605
Samp64	46.4061	2.23765	0.444481	0.448621	0.448375	0.455777	0.448975	0.450694	0.447998	0.439547	0.436742	0.439369	0.436688	0.437178	0.43502	0.438736	0.433451	0.43523	0.43484	0.43625	0.436597	0.429871	0.432656	0.439833	0.44659	0.4433	0.443672	0.443932	0.439613	0.442335	0.445821	0.445916	0.448261	0.44851	0.444184	0.449217	0.447601	0.448651	0.448904	0.450471	0.450869	0.451391	0.453086	0.453897	0.452959	0.454142	0.451663	0.455823	0.45382
Samp65	43.2764	0.737847	0.469039	0.469479	0.475682	0.470353	0.469291	0.466675	0.463718	0.460124	0.465406	0.469103	0.471814	0.468177	0.465675	0.464821	0.467186	0.464795	0.465052	0.473287	0.472367	0.4648	0.466411	0.472582	0.476987	0.477636	0.479511	0.481397	0.477855	0.479677	0.480967	0.478632	0.479644	0.481335	0.483871	0.490403	0.490427	0.489197	0.490974	0.489079	0.487106	0.487315	0.493519	0.492162	0.490919	0.49343	0.490085	0.492229	0.492765
Samp66	43.719	0.824653	0.398527	0.384962	0.379703	0.395689	0.408558	0.399585	0.392933	0.397173	0.391601	0.387313	0.397946	0.398986	0.392008	0.395059	0.394007	0.388806	0.386804	0.394616	0.39785	0.391486	0.386586	0.39524	0.395614	0.39292	0.391689	0.394072	0.396833	0.396312	0.399419	0.399796	0.396182	0.394576	0.398474	0.399217	0.396768	0.398012	0.399216	0.398233	0.398543	0.397209	0.399697	0.397493	0.394377	0.397958	0.396167	0.395114	0.394832
Samp67	39.8041	0.906636	0.44885	0.453976	0.46011	0.446114	0.446966	0.443679	0.450042	0.448097	0.440707	0.447353	0.451836	0.449101	0.440184	0.440801	0.449453	0.448871	0.446252	0.446545	0.450177	0.448562	0.443834	0.452844	0.454755	0.453352	0.455746	0.455387	0.456644	0.455363	0.455597	0.449841	0.455276	0.45748	0.454455	0.458381	0.459765	0.457407	0.455505	0.457008	0.459047	0.461157	0.464198	0.460915	0.459077	0.462907	0.462052	0.462006	0.46155
Samp68	40.5719	2.56559	0.356794	0.350734	0.338957	0.330278	0.333333	0.336834	0.328133	0.327929	0.329153	0.327383	0.3268	0.325181	0.325258	0.324658	0.328496	0.326815	0.321029	0.319159	0.322948	0.32045	0.31364	0.317854	0.32371	0.321041	0.316269	0.318367	0.319843	0.318159	0.317947	0.317938	0.321941	0.320141	0.318134	0.319078	0.320049	0.322946	0.323572	0.321326	0.318178	0.318115	0.321155	0.322704	0.321854	0.319638	0.320509	0.319613	0.316591
Samp69	35.7807	1.01755	0.341926	0.346936	0.334122	0.338526	0.341599	0.335904	0.337329	0.335392	0.334946	0.338697	0.335163	0.334522	0.336793	0.335739	0.341063	0.337176	0.333044	0.334526	0.341424	0.337207	0.333631	0.339949	0.341488	0.342518	0.345839	0.348701	0.348114	0.349953	0.351162	0.349864	0.352415	0.353183	0.355907	0.359149	0.360316	0.362759	0.366928	0.364451	0.364215	0.365988	0.37264	0.374194	0.372852	0.377661	0.380342	0.381807	0.381444
Samp70	25.12	0.83912	0.274625	0.271183	0.283755	0.287297	0.28721	0.272385	0.269823	0.26769	0.261016	0.262644	0.263083	0.267177	0.265967	0.262858	0.270451	0.267865	0.264536	0.268448	0.264018	0.264119	0.269008	0.270416	0.279982	0.282458	0.280332	0.279904	0.278061	0.283216	0.286187	0.286329	0.29249	0.299976	0.306303	0.307808	0.309145	0.31149	0.31318	0.318988	0.322141	0.323266	0.329172	0.332723	0.336586	0.341255	0.346396	0.346165	0.34901
Samp71	35.0844	0.795718	0.36524	0.359767	0.370261	0.373843	0.373191	0.370317	0.366066	0.362753	0.364091	0.365601	0.367258	0.368314	0.363664	0.358785	0.365755	0.372359	0.366347	0.372911	0.370455	0.367373	0.370016	0.371693	0.375354	0.37817	0.379703	0.377257	0.37855	0.384359	0.386539	0.388248	0.390576	0.391227	0.393639	0.398478	0.399991	0.398233	0.398597	0.404501	0.405959	0.405645	0.409442	0.409437	0.41138	0.413408	0.415148	0.416789	0.41822
Samp72	22.5891	2.83565	0.378431	0.359892	0.368059	0.376476	0.372584	0.362721	0.351385	0.350211	0.353455	0.352202	0.358925	0.35534	0.358	0.357328	0.355912	0.353126	0.348103	0.352832	0.34911	0.348077	0.352216	0.349701	0.350324	0.346807	0.347365	0.346125	0.340327	0.347793	0.347219	0.341888	0.348434	0.349545	0.346816	0.346048	0.350393	0.346757	0.340491	0.340863	0.344239	0.340436	0.336011	0.33373	0.332014	0.333706	0.335093	0.328551	0.327241
Samp73	43.9718	2.14603	0.365326	0.362295	0.373714	0.36757	0.368494	0.362819	0.360069	0.353965	0.353299	0.361364	0.363694	0.362298	0.361333	0.361954	0.362552	0.360483	0.362227	0.360839	0.358155	0.357688	0.359195	0.356902	0.361309	0.364911	0.362231	0.361385	0.364079	0.36839	0.370414	0.370706	0.371768	0.374424	0.373296	0.37401	0.376678	0.37451	0.373258	0.378252	0.378561	0.378492	0.380117	0.378337	0.378746	0.381422	0.382107	0.380298	0.380999
Samp74	43.9356	2.06887	0.390392	0.39115	0.400377	0.397628	0.400572	0.393769	0.390403	0.380796	0.384527	0.386362	0.391527	0.385143	0.389644	0.388249	0.390605	0.388497	0.384276	0.38688	0.383615	0.383494	0.385482	0.378852	0.385587	0.390277	0.389728	0.388352	0.38686	0.393776	0.390626	0.389586	0.393097	0.397136	0.397875	0.396846	0.397867	0.400998	0.395574	0.39985	0.402623	0.402107	0.404313	0.40241	0.402568	0.402056	0.402907	0.402647	0.404329
Samp75	34.5065	2.74402	0.384507	0.382222	0.386521	0.380613	0.376152	0.376534	0.367484	0.368061	0.369371	0.367009	0.37051	0.364288	0.367226	0.36779	0.36189	0.364295	0.360895	0.362716	0.356872	0.355018	0.35562	0.355542	0.361859	0.362236	0.359733	0.356168	0.362804	0.366361	0.35984	0.358527	0.36339	0.364962	0.367711	0.36998	0.367105	0.364088	0.36245	0.364603	0.367457	0.365098	0.365278	0.365878	0.364865	0.361545	0.362069	0.36272	0.360536
Samp76	31.8586	3.65548	0.358942	0.355624	0.377171	0.371008	0.358747	0.353822	0.357395	0.342871	0.346554	0.352214	0.350123	0.358474	0.356186	0.351233	0.355243	0.353835	0.352233	0.353379	0.348201	0.344077	0.34812	0.347261	0.349547	0.350053	0.348967	0.346442	0.345143	0.350057	0.350012	0.348946	0.34849	0.351147	0.351619	0.353172	0.353813	0.350707	0.341861	0.346831	0.34777	0.342822	0.343732	0.343588	0.341125	0.338639	0.337899	0.334629	0.334875
Samp77	28.0408	3.09606	0.364791	0.359165	0.366244	0.372019	0.370613	0.36375	0.369716	0.355354	0.358328	0.372131	0.36014	0.356454	0.368489	0.368385	0.363875	0.362315	0.36096	0.363438	0.362065	0.357382	0.361857	0.360097	0.35981	0.361689	0.365658	0.363968	0.362815	0.362453	0.361001	0.363475	0.365755	0.363892	0.364357	0.365538	0.364022	0.361197	0.359502	0.36004	0.362715	0.358553	0.355523	0.356312	0.356409	0.35425	0.356435	0.356348	0.353886
Samp78	40.639	3.5108	0.44615	0.441111	0.443431	0.439779	0.433787	0.436077	0.43497	0.424743	0.425994	0.429251	0.426356	0.426723	0.427288	0.423228	0.423468	0.429849	0.423935	0.42764	0.422878	0.422699	0.426611	0.422323	0.426124	0.429339	0.424072	0.422221	0.42431	0.427128	0.426424	0.42775	0.430868	0.431045	0.429949	0.435548	0.433849	0.428474	0.426794	0.430126	0.431032	0.42707	0.427638	0.429226	0.424899	0.422826	0.423282	0.422519	0.420981
Samp79	18.5706	6.77083	0.28056	0.274667	0.263497	0.267678	0.2654	0.258379	0.253657	0.244174	0.248774	0.258856	0.260105	0.256068	0.257416	0.257197	0.256481	0.255266	0.246832	0.246835	0.244301	0.238344	0.236864	0.235941	0.238007	0.240975	0.245863	0.247607	0.240741	0.244186	0.246569	0.25104	0.252648	0.252449	0.256568	0.254982	0.255957	0.255252	0.250799	0.252097	0.251131	0.253418	0.255339	0.255	0.25346	0.255176	0.255609	0.25228	0.250942
Samp80	30.4805	4.95756	0.251585	0.241832	0.253179	0.242927	0.240039	0.23586	0.231176	0.216578	0.218638	0.222716	0.222237	0.22433	0.223627	0.220666	0.219251	0.218979	0.2165	0.222044	0.21755	0.213832	0.215331	0.209921	0.214198	0.219841	0.21907	0.216805	0.219038	0.222855	0.226838	0.226433	0.228659	0.233736	0.235839	0.239737	0.241977	0.242636	0.241803	0.249961	0.251061	0.25267	0.256653	0.26029	0.26023	0.26172	0.266586	0.268769	0.270361
Samp81	32.0252	3.65548	0.38503	0.376567	0.389793	0.383463	0.380467	0.383302	0.380323	0.373241	0.373125	0.374087	0.37701	0.379107	0.378402	0.377669	0.377599	0.374771	0.371733	0.376476	0.373408	0.374601	0.379436	0.371045	0.375585	0.378202	0.375427	0.373679	0.375512	0.376059	0.379437	0.379818	0.380347	0.378861	0.38095	0.382429	0.380659	0.379595	0.37632	0.38038	0.378443	0.375491	0.376395	0.374856	0.371941	0.370509	0.370475	0.368248	0.36583
Samp82	32.7051	3.53974	0.45269	0.453975	0.455698	0.45542	0.454252	0.446516	0.445324	0.435853	0.440752	0.446341	0.445294	0.448908	0.446634	0.441373	0.442991	0.447933	0.445536	0.450442	0.448994	0.449514	0.449632	0.447663	0.45091	0.452505	0.453178	0.4515	0.448892	0.451393	0.454752	0.456042	0.454807	0.455097	0.453201	0.454983	0.457467	0.456775	0.450663	0.453363	0.454631	0.453569	0.454107	0.453683	0.450968	0.451964	0.450656	0.445758	0.446083
Samp83	27.9794	3.25521	0.335585	0.342636	0.336319	0.33825	0.340251	0.319483	0.30969	0.309091	0.315864	0.322433	0.329465	0.322153	0.321689	0.322262	0.319795	0.310989	0.308203	0.316273	0.308348	0.300488	0.305466	0.300571	0.308917	0.307054	0.303666	0.308083	0.305179	0.309039	0.313701	0.314277	0.317978	0.316047	0.313891	0.316525	0.322311	0.322508	0.316202	0.32053	0.321987	0.322214	0.324459	0.323796	0.32463	0.325264	0.328074	0.326704	0.328929
Samp84	17.0765	6.41879	0.34778	0.346203	0.348251	0.339679	0.344933	0.33468	0.334002	0.324096	0.324763	0.324643	0.333842	0.330168	0.329871	0.329668	0.327581	0.338054	0.337423	0.344178	0.339211	0.331734	0.336309	0.333576	0.340453	0.339679	0.336802	0.337655	0.339728	0.341433	0.338071	0.342811	0.345349	0.343618	0.345656	0.346597	0.346652	0.345398	0.339363	0.343952	0.343298	0.340408	0.340982	0.342665	0.338626	0.334153	0.336174	0.334803	0.333948
Samp85	24.0226	5.13117	0.346192	0.338207	0.342594	0.341206	0.334042	0.333987	0.347565	0.324435	0.326099	0.335251	0.336871	0.336664	0.332989	0.335041	0.338469	0.348504	0.342719	0.338512	0.338217	0.33451	0.335814	0.33348	0.337811	0.341067	0.340424	0.335592	0.339943	0.338461	0.338238	0.340356	0.342742	0.34237	0.340334	0.344242	0.346811	0.342414	0.334451	0.337031	0.336256	0.332997	0.332085	0.331875	0.331334	0.330384	0.328188	0.324107	0.326041
Samp86	22.446	4.56211	0.267971	0.276857	0.296831	0.267718	0.264177	0.270893	0.265397	0.247319	0.248637	0.25667	0.25618	0.255043	0.256177	0.254894	0.250539	0.253993	0.253796	0.258016	0.251855	0.241719	0.247478	0.246839	0.250506	0.251593	0.247276	0.246068	0.252502	0.255734	0.252859	0.254334	0.260568	0.260238	0.260215	0.263083	0.264395	0.262282	0.258381	0.262026	0.26231	0.261806	0.265601	0.265786	0.265282	0.267485	0.267705	0.266381	0.268105
Samp87	27.5922	7.1277	0.260911	0.261669	0.253589	0.258085	0.249959	0.240921	0.239757	0.220872	0.218088	0.226223	0.231693	0.224163	0.216406	0.217797	0.223848	0.216473	0.213395	0.215109	0.214421	0.206746	0.208248	0.209027	0.212324	0.210684	0.209153	0.208148	0.208503	0.212645	0.217863	0.21544	0.217823	0.221334	0.221297	0.220639	0.22158	0.220815	0.219673	0.222049	0.22384	0.225605	0.228447	0.22837	0.227208	0.227311	0.230412	0.229711	0.231575
Samp88	34.5815	3.0816	0.364069	0.366727	0.375953	0.37961	0.364863	0.35916	0.362071	0.350841	0.348165	0.350682	0.350539	0.347683	0.346942	0.353254	0.356245	0.358691	0.353834	0.351942	0.354631	0.354983	0.358036	0.350914	0.356936	0.3622	0.358341	0.355011	0.357386	0.360891	0.361015	0.363517	0.367524	0.367102	0.365133	0.368531	0.370269	0.368621	0.36803	0.37342	0.37406	0.37217	0.374831	0.37947	0.376337	0.370449	0.370937	0.373939	0.374671
Samp89	32.4068	1.57215	0.367653	0.358962	0.360118	0.364354	0.3643	0.353044	0.350907	0.347029	0.344402	0.354573	0.358068	0.345549	0.349792	0.347316	0.343051	0.345532	0.34716	0.352118	0.349361	0.34126	0.34548	0.341428	0.342349	0.343155	0.341703	0.340566	0.342668	0.344729	0.344284	0.343894	0.349277	0.351046	0.352955	0.351736	0.355647	0.352446	0.347259	0.350392	0.350234	0.347352	0.35073	0.349446	0.350333	0.349899	0.349374	0.348109	0.349287
Samp90	36.3541	5.55556	0.351002	0.347588	0.35663	0.355744	0.350778	0.354012	0.355233	0.336222	0.344805	0.34838	0.350121	0.345338	0.344968	0.341198	0.341732	0.34487	0.341595	0.34848	0.342987	0.342174	0.343355	0.33288	0.338434	0.342936	0.340029	0.338378	0.339249	0.34378	0.344732	0.346531	0.34898	0.349981	0.349629	0.350403	0.349846	0.348287	0.345265	0.348692	0.350024	0.349125	0.349911	0.350287	0.346954	0.346342	0.346611	0.345666	0.34577
Samp91	29.4476	4.65857	0.365811	0.368402	0.375213	0.368774	0.36089	0.359459	0.355106	0.346563	0.35194	0.360284	0.357644	0.351406	0.350488	0.351245	0.349916	0.350236	0.349601	0.351534	0.346031	0.346329	0.351625	0.344367	0.34979	0.353431	0.35071	0.350515	0.352681	0.352857	0.353277	0.353683	0.357586	0.361095	0.361066	0.362918	0.362402	0.359127	0.355452	0.357796	0.361235	0.36138	0.361411	0.359309	0.358422	0.35725	0.357306	0.355766	0.356378
Samp92	33.0634	4.74537	0.395774	0.379896	0.386516	0.383568	0.391447	0.388284	0.38442	0.372035	0.373052	0.377995	0.384102	0.377191	0.370281	0.371438	0.374849	0.375173	0.37127	0.37321	0.369978	0.36625	0.370742	0.362992	0.368949	0.369853	0.36731	0.36644	0.366389	0.367892	0.369114	0.37094	0.368474	0.368268	0.368302	0.36916	0.371161	0.368642	0.36227	0.364325	0.366297	0.364628	0.364154	0.362439	0.361406	0.360527	0.360297	0.357368	0.354548
Samp93	34.147	6.69367	0.418701	0.408513	0.423886	0.41982	0.421109	0.414129	0.408644	0.400024	0.39805	0.397139	0.394002	0.400275	0.40337	0.401239	0.402215	0.39527	0.395368	0.403657	0.399353	0.39382	0.393047	0.393698	0.400105	0.400892	0.395699	0.396357	0.393193	0.396464	0.395122	0.394961	0.396082	0.397921	0.397502	0.396801	0.399987	0.398858	0.390417	0.396186	0.396398	0.391711	0.395154	0.394247	0.391625	0.391917	0.391973	0.390908	0.389204
Samp94	38.0155	5.21798	0.440795	0.436208	0.432919	0.434161	0.43712	0.423198	0.42242	0.413994	0.414693	0.418812	0.417051	0.421033	0.420289	0.412493	0.416577	0.419424	0.413997	0.417672	0.414441	0.41297	0.413432	0.405525	0.407903	0.412944	0.410327	0.408242	0.408441	0.410529	0.411659	0.410559	0.411679	0.4116	0.413025	0.415992	0.415213	0.410581	0.407194	0.410882	0.411187	0.407376	0.409871	0.409155	0.403461	0.400819	0.40169	0.399111	0.397589
Samp95	28.9442	7.48457	0.282599	0.273787	0.289903	0.282671	0.274391	0.260525	0.255535	0.25253	0.254448	0.256978	0.250994	0.243314	0.243626	0.238547	0.247341	0.245897	0.241218	0.240451	0.23848	0.236766	0.240988	0.239251	0.241359	0.23872	0.237645	0.234259	0.23422	0.239702	0.239642	0.23925	0.244686	0.244811	0.243947	0.246882	0.250025	0.248558	0.242739	0.249886	0.253155	0.250467	0.253347	0.254699	0.252409	0.251784	0.253347	0.252413	0.252488
Samp96	30.9188	5.84973	0.361019	0.34759	0.36277	0.374713	0.370529	0.362904	0.365598	0.3534	0.349652	0.353849	0.352116	0.349647	0.348745	0.341781	0.349324	0.348027	0.342789	0.342442	0.337642	0.335566	0.333528	0.33226	0.338532	0.346549	0.342406	0.337364	0.336905	0.339117	0.33789	0.34017	0.343141	0.341754	0.3424	0.344312	0.341849	0.337074	0.336187	0.335501	0.338727	0.337574	0.337708	0.337069	0.337011	0.336358	0.337542	0.336853	0.332735
Samp97	27.3666	5.22762	0.279286	0.279677	0.29268	0.288133	0.279668	0.277999	0.282976	0.258656	0.268234	0.277159	0.276143	0.267032	0.271051	0.270305	0.267436	0.268346	0.266424	0.264531	0.261955	0.261346	0.261438	0.26021	0.267796	0.270581	0.264304	0.259749	0.263076	0.27026	0.271614	0.268857	0.27302	0.276849	0.273546	0.277297	0.281582	0.276714	0.269242	0.276481	0.280124	0.277491	0.278327	0.281256	0.280648	0.277893	0.279187	0.27874	0.279953
Samp98	18.7013	1.114	0.362366	0.359158	0.358165	0.360041	0.35067	0.343102	0.345822	0.343538	0.346585	0.346999	0.348361	0.348014	0.352023	0.347519	0.349811	0.353066	0.350668	0.350214	0.348044	0.350347	0.354387	0.352445	0.35812	0.360476	0.358227	0.356836	0.360058	0.363798	0.364297	0.368612	0.369545	0.370962	0.376306	0.378887	0.381837	0.378119	0.375907	0.381902	0.383268	0.381252	0.384435	0.385623	0.386631	0.387555	0.38921	0.3901	0.389634
Samp99	33.5	4.74537	0.441515	0.437904	0.457004	0.449615	0.428305	0.423946	0.435718	0.420916	0.421359	0.424393	0.425512	0.424659	0.430976	0.428873	0.420744	0.424272	0.42244	0.419042	0.414456	0.420207	0.424477	0.415806	0.417184	0.42138	0.421698	0.411731	0.411976	0.417266	0.420103	0.42232	0.416971	0.416596	0.413143	0.416247	0.41586	0.414213	0.410231	0.413975	0.416095	0.413742	0.411859	0.408039	0.407142	0.405359	0.403627	0.402699	0.399133
Samp100	28.013	2.39198	0.320141	0.302486	0.324557	0.311777	0.305103	0.301897	0.295415	0.298169	0.298215	0.292386	0.293648	0.296833	0.296325	0.285173	0.286906	0.294204	0.293766	0.302619	0.295899	0.297001	0.300117	0.293369	0.302185	0.30272	0.30071	0.302314	0.301236	0.307815	0.311358	0.308434	0.311185	0.310084	0.309794	0.316873	0.320877	0.316578	0.312344	0.322754	0.32422	0.321574	0.328115	0.326971	0.328904	0.331353	0.330823	0.331784	0.331888
Samp101	28.5886	6.41879	0.253683	0.255177	0.262917	0.259678	0.250335	0.241669	0.244137	0.22607	0.237229	0.247118	0.239204	0.240755	0.240598	0.231222	0.240519	0.241691	0.234167	0.230515	0.22915	0.22987	0.234806	0.226465	0.232601	0.23581	0.23426	0.230999	0.233725	0.234362	0.235956	0.243195	0.243	0.243793	0.245793	0.244275	0.247071	0.249185	0.244886	0.247626	0.249942	0.246078	0.247549	0.249671	0.248915	0.249244	0.251792	0.248646	0.248739
Samp102	34.9279	5.55556	0.432039	0.420729	0.428658	0.429896	0.425926	0.413484	0.412662	0.402166	0.404902	0.419254	0.418317	0.413755	0.4183	0.411889	0.410049	0.412187	0.408282	0.409775	0.406707	0.404642	0.408173	0.404948	0.406008	0.409662	0.404569	0.403139	0.403916	0.406572	0.404922	0.406604	0.406877	0.407593	0.406379	0.407167	0.408559	0.406212	0.401423	0.404851	0.40516	0.400572	0.401733	0.39978	0.397993	0.396712	0.395442	0.393688	0.392131
Samp103	41.3967	4.89487	0.432816	0.43143	0.438284	0.441687	0.437457	0.431544	0.431707	0.427924	0.426425	0.43388	0.435827	0.434082	0.436653	0.429966	0.431669	0.436661	0.433664	0.434992	0.433796	0.432411	0.430202	0.426635	0.429814	0.434571	0.431803	0.428978	0.428267	0.432129	0.430022	0.432977	0.434519	0.43099	0.43202	0.431489	0.432224	0.427518	0.425016	0.427407	0.426089	0.421632	0.419636	0.419233	0.418213	0.416789	0.41618	0.414555	0.413031
Samp104	43.7106	4.81771	0.152192	0.139119	0.157308	0.152704	0.144252	0.13703	0.132047	0.120916	0.121611	0.127637	0.126732	0.119334	0.118147	0.11713	0.11701	0.11706	0.114324	0.119014	0.111043	0.105331	0.106929	0.0994	0.102987	0.104382	0.105342	0.10095	0.101922	0.104716	0.102907	0.100899	0.10562	0.103227	0.103606	0.103667	0.104001	0.101187	0.0955	0.0998	0.0999	0.0979	0.0994	0.101486	0.099	0.0967	0.0992	0.0984	0.0971
Samp105	34.3931	8.1115	0.333387	0.322498	0.344292	0.337599	0.335262	0.32757	0.326597	0.316427	0.321996	0.324001	0.321139	0.314912	0.322385	0.313073	0.311746	0.313202	0.306497	0.309355	0.307033	0.305784	0.30338	0.302088	0.30721	0.312049	0.308474	0.305378	0.302744	0.304476	0.308134	0.310532	0.310511	0.308002	0.311649	0.311094	0.309781	0.306758	0.304294	0.307131	0.306642	0.302972	0.306228	0.305483	0.303225	0.301645	0.301164	0.299997	0.298505
Samp106	28.4463	8.81559	0.388897	0.374204	0.378316	0.385605	0.381515	0.36617	0.366941	0.353887	0.362505	0.365859	0.373094	0.366537	0.363555	0.358699	0.35907	0.354458	0.356166	0.362937	0.354467	0.355662	0.356393	0.353099	0.354216	0.355795	0.351728	0.35044	0.351179	0.351307	0.353957	0.355129	0.351921	0.351101	0.353325	0.35022	0.351946	0.349233	0.343005	0.345882	0.347743	0.343033	0.34032	0.339928	0.339146	0.334995	0.33553	0.332663	0.333139
Samp107	38.2612	4.00752	0.499297	0.48636	0.499383	0.504934	0.501716	0.499512	0.498693	0.489721	0.48566	0.486225	0.491256	0.495904	0.497513	0.489181	0.487205	0.487555	0.485523	0.493597	0.491386	0.493523	0.492856	0.486892	0.490219	0.493262	0.490598	0.490527	0.494041	0.496901	0.499988	0.500651	0.499363	0.499867	0.502387	0.504082	0.505654	0.501162	0.497388	0.502009	0.501574	0.500955	0.505442	0.505788	0.504011	0.506733	0.50805	0.508729	0.509225
Samp108	27.1973	1.03202	0.477948	0.465171	0.468441	0.460807	0.459065	0.446342	0.44966	0.442574	0.448801	0.450843	0.458131	0.462484	0.4655	0.458607	0.453272	0.454342	0.452683	0.457956	0.453799	0.448987	0.447295	0.447694	0.452405	0.459347	0.457242	0.45018	0.449159	0.452435	0.456489	0.455749	0.455972	0.459405	0.45641	0.45512	0.454215	0.449059	0.443361	0.4465	0.445938	0.442822	0.44198	0.442072	0.442971	0.440235	0.439797	0.43661	0.434339
Samp109	33.6131	2.18461	0.497924	0.49299	0.497512	0.49697	0.491837	0.474214	0.475245	0.468492	0.475595	0.473214	0.474705	0.478732	0.479622	0.477506	0.476563	0.481367	0.472703	0.478065	0.48192	0.477526	0.476273	0.472567	0.473441	0.477155	0.472508	0.470256	0.469467	0.475822	0.477043	0.476879	0.476269	0.479314	0.480058	0.482174	0.485385	0.483131	0.47806	0.479731	0.480227	0.481666	0.483839	0.479677	0.480204	0.478957	0.476983	0.475571	0.475078
Samp110	37.3694	3.83391	0.322413	0.308441	0.320751	0.323489	0.315996	0.298353	0.294191	0.292466	0.291889	0.288687	0.295824	0.294657	0.299361	0.292665	0.289106	0.292548	0.292851	0.294661	0.287923	0.28293	0.285017	0.287663	0.294857	0.29359	0.288501	0.288604	0.289038	0.294337	0.296917	0.298688	0.298012	0.303366	0.309576	0.31111	0.313787	0.313437	0.309094	0.314981	0.319554	0.319924	0.320599	0.324207	0.323412	0.323899	0.327834	0.32829	0.331678
Samp111	37.1403	1.74093	0.447403	0.440595	0.439999	0.445302	0.448811	0.44272	0.447659	0.432855	0.437685	0.438646	0.442654	0.442611	0.440051	0.440669	0.438304	0.443233	0.441596	0.445348	0.439961	0.433773	0.438691	0.43982	0.443186	0.440912	0.437752	0.435584	0.441413	0.44454	0.445892	0.449147	0.448888	0.449373	0.450911	0.453604	0.450744	0.450693	0.453849	0.457266	0.456254	0.455581	0.458199	0.456076	0.455406	0.457947	0.458818	0.458114	0.460035
Samp112	33.1617	2.69579	0.478037	0.464513	0.454276	0.466083	0.473887	0.467041	0.476701	0.461085	0.458359	0.455623	0.453804	0.458138	0.465743	0.462998	0.460806	0.468545	0.461738	0.470403	0.468898	0.460025	0.457403	0.461537	0.463627	0.467613	0.465716	0.461523	0.461592	0.464593	0.46322	0.46085	0.460636	0.465394	0.466983	0.461456	0.461953	0.462702	0.460558	0.460588	0.459743	0.458168	0.457276	0.4566	0.456036	0.456296	0.455415	0.453451	0.453587
Samp113	35.1297	3.30826	0.481891	0.473655	0.485938	0.483421	0.477518	0.4655	0.472546	0.465476	0.469276	0.472365	0.475148	0.483519	0.484292	0.471467	0.48124	0.481518	0.472727	0.47599	0.470936	0.469054	0.470684	0.471381	0.474305	0.475915	0.472575	0.474621	0.476021	0.475632	0.475507	0.47566	0.476479	0.477364	0.478902	0.482256	0.484347	0.480345	0.473802	0.477511	0.478895	0.477604	0.480403	0.477554	0.478199	0.478526	0.480127	0.477948	0.476897
[truncated: 2,104 more columns]
