# Supplementary material for: Rapid analyses of dry matter content and carotenoids in fresh cassava roots using a portable visible and near infrared spectrometer (Vis/NIRS)
Source: PLoS One. 2017 Dec 11;12(12):e0188918. doi: 10.1371/journal.pone.0188918 (PMC5724885; doi:10.1371/journal.pone.0188918)
Supplement: S1 Datasets — (ZIP) [file pone.0188918.s001.zip › Ikeogu_et_al_2017/U16I.xlsx]

## Sheet: Sheet1
Sampleid	DMSg	DMLAB	350	351	352	353	354	355	356	357	358	359	360	361	362	363	364	365	366	367	368	369	370	371	372	373	374	375	376	377	378	379	380	381	382	383	384	385	386	387	388	389	390	391	392	393	394	395	396
U16I_151	36.3082	42.2896	0.427629	0.42912	0.424309	0.433269	0.442471	0.431542	0.433002	0.430314	0.430726	0.433304	0.443917	0.448614	0.441777	0.440158	0.435752	0.440674	0.447629	0.448462	0.44801	0.441007	0.442333	0.445716	0.442035	0.439418	0.436979	0.439611	0.434443	0.436884	0.437509	0.437813	0.435869	0.432286	0.4317	0.426036	0.427641	0.428071	0.425916	0.423352	0.424312	0.42654	0.424004	0.418873	0.420209	0.422208	0.421641	0.42135	0.419797
U16I_182	37.5898	46.0392	0.419317	0.421172	0.417346	0.420275	0.427647	0.416567	0.418526	0.417987	0.415602	0.419536	0.431691	0.430885	0.422176	0.421347	0.421038	0.422956	0.43136	0.433459	0.433478	0.428519	0.428923	0.43113	0.426013	0.423441	0.422405	0.425751	0.41933	0.420274	0.423185	0.421268	0.420662	0.414977	0.416492	0.413271	0.414532	0.415124	0.412258	0.410105	0.410769	0.412539	0.409271	0.404326	0.408039	0.410322	0.409159	0.407179	0.405558
U16I_53	35.5713	36.75	0.441531	0.439216	0.431892	0.444168	0.456285	0.440742	0.443671	0.447568	0.448891	0.448811	0.459192	0.464362	0.46191	0.460378	0.454662	0.456878	0.465106	0.469316	0.466217	0.462714	0.466078	0.471283	0.46597	0.463496	0.462213	0.463664	0.456671	0.460288	0.463222	0.461411	0.461304	0.455313	0.454686	0.448431	0.450256	0.451535	0.448084	0.444752	0.449111	0.451845	0.447186	0.441171	0.443278	0.445235	0.444782	0.44446	0.441862
U16I_80	31.8961	38.3069	0.40085	0.403479	0.397316	0.406367	0.414102	0.405657	0.409938	0.415024	0.412579	0.414019	0.424659	0.425712	0.420126	0.420718	0.417763	0.422301	0.430738	0.435832	0.433931	0.426515	0.427628	0.431803	0.430061	0.429225	0.426372	0.428858	0.420291	0.422653	0.425867	0.423946	0.420731	0.417718	0.417656	0.413057	0.413946	0.41391	0.409205	0.406326	0.407453	0.410515	0.406222	0.401487	0.4019	0.402424	0.401019	0.398928	0.396368
U16I_9	36.9869	25.0976	0.409894	0.411821	0.406286	0.41086	0.418964	0.410768	0.414519	0.42236	0.419562	0.415382	0.424552	0.424815	0.418994	0.422768	0.425414	0.42732	0.431206	0.437411	0.434181	0.4316	0.433137	0.435889	0.429377	0.428188	0.427662	0.430023	0.428484	0.429665	0.430355	0.431039	0.428949	0.424755	0.426966	0.423812	0.427196	0.426762	0.425343	0.425503	0.427917	0.429085	0.427818	0.424356	0.428196	0.430739	0.431247	0.430661	0.429132
U16I_63	33.8889	37.0594	0.41557	0.416594	0.407932	0.41626	0.42763	0.420491	0.418367	0.422463	0.423592	0.426614	0.431142	0.434397	0.429823	0.42923	0.424879	0.429724	0.43698	0.43953	0.438103	0.43357	0.434479	0.435819	0.433053	0.433853	0.430627	0.433222	0.430146	0.43108	0.43228	0.431893	0.430641	0.427205	0.428047	0.423699	0.426733	0.426681	0.424739	0.423242	0.425487	0.427895	0.424925	0.41847	0.421433	0.424213	0.424432	0.423827	0.422422
U16I_171	40.045	44.6393	0.417363	0.418733	0.413999	0.419509	0.434334	0.426671	0.421995	0.426597	0.429524	0.428275	0.432826	0.440081	0.435059	0.433289	0.43145	0.4335	0.441978	0.445723	0.443384	0.436502	0.438359	0.441823	0.439474	0.439436	0.435259	0.437412	0.434197	0.435564	0.435365	0.435546	0.437231	0.432146	0.4321	0.427208	0.427495	0.427421	0.425177	0.4242	0.425682	0.4269	0.423653	0.418987	0.42253	0.423861	0.421964	0.419801	0.417929
U16I_144	36.5085	42.1443	0.413301	0.419958	0.410018	0.42166	0.432829	0.423938	0.426077	0.42447	0.423266	0.425997	0.430039	0.43376	0.428916	0.427594	0.427458	0.430768	0.438167	0.438563	0.436254	0.432791	0.433694	0.437829	0.43381	0.431472	0.427632	0.430367	0.426674	0.426441	0.428119	0.428689	0.425825	0.421833	0.421957	0.41684	0.417829	0.417615	0.414254	0.411961	0.414286	0.415685	0.411726	0.407451	0.409786	0.410515	0.4096	0.408231	0.406099
U16I_42	33.8889	35.7303	0.439334	0.444564	0.448604	0.453047	0.461679	0.45529	0.452906	0.452792	0.455375	0.454728	0.46337	0.466089	0.462208	0.46434	0.459756	0.46618	0.472912	0.473149	0.471578	0.468441	0.47037	0.475882	0.472724	0.47005	0.467805	0.471936	0.464077	0.464942	0.467605	0.465855	0.465528	0.460332	0.460774	0.458345	0.459247	0.458947	0.458192	0.45556	0.456623	0.457213	0.454435	0.451462	0.453777	0.454732	0.454226	0.453824	0.451452
U16I_126	35.1452	41.1443	0.448015	0.44839	0.447008	0.451288	0.463901	0.454365	0.453208	0.451736	0.453476	0.453148	0.458266	0.464751	0.460688	0.46251	0.455786	0.459619	0.470941	0.472168	0.466213	0.462257	0.465038	0.468582	0.466459	0.463478	0.46052	0.463126	0.456934	0.459491	0.462428	0.46205	0.460812	0.456672	0.457737	0.453407	0.45452	0.456148	0.45468	0.453217	0.45513	0.45686	0.45545	0.451432	0.452931	0.455633	0.456447	0.457119	0.455172
U16I_77	41.2947	38.0955	0.403585	0.404992	0.40061	0.411002	0.42511	0.415106	0.413474	0.417497	0.420503	0.420563	0.424995	0.428565	0.426212	0.424931	0.41796	0.422907	0.432569	0.43436	0.429985	0.42522	0.429072	0.434325	0.432308	0.429592	0.426639	0.430941	0.426687	0.428184	0.428582	0.42634	0.424829	0.422902	0.422037	0.417535	0.420893	0.421594	0.418117	0.416607	0.418997	0.421416	0.417696	0.413399	0.418021	0.420487	0.420084	0.418349	0.416756
U16I_36	33.5856	34.3267	0.444205	0.442739	0.433508	0.443439	0.451633	0.44374	0.450393	0.451779	0.446943	0.451306	0.458247	0.462429	0.458242	0.456016	0.457293	0.46117	0.467442	0.472946	0.470578	0.464888	0.466022	0.470236	0.469212	0.468688	0.466292	0.468662	0.464284	0.463485	0.464676	0.46428	0.463852	0.461242	0.462606	0.457045	0.45898	0.458304	0.453904	0.452417	0.456412	0.457733	0.454965	0.450839	0.453136	0.455087	0.454719	0.453829	0.451076
U16I_13	43.0114	27.9689	0.39827	0.403761	0.394656	0.40218	0.415772	0.403418	0.401477	0.408809	0.410813	0.414634	0.423932	0.425802	0.420574	0.419436	0.419998	0.424319	0.433292	0.437095	0.433061	0.423961	0.426539	0.433001	0.429994	0.430142	0.427997	0.429998	0.423897	0.427931	0.431651	0.429124	0.428019	0.424852	0.426633	0.424218	0.425226	0.425164	0.423623	0.422227	0.424076	0.426706	0.425712	0.420421	0.423237	0.426037	0.426526	0.426279	0.424832
U16I_152	39.2118	42.4286	0.356195	0.356024	0.353864	0.356726	0.367647	0.359593	0.360723	0.364027	0.363339	0.364369	0.368912	0.371117	0.369382	0.367785	0.365402	0.368445	0.371682	0.373784	0.374559	0.367096	0.369299	0.372401	0.369391	0.369179	0.365568	0.368109	0.362942	0.364816	0.365083	0.365198	0.364039	0.361563	0.362049	0.357982	0.358596	0.358809	0.357115	0.355303	0.355441	0.357165	0.355292	0.352774	0.354754	0.354648	0.353317	0.353197	0.352333
U16I_1	29.5924	16.4653	0.449158	0.454957	0.450611	0.461898	0.474411	0.462927	0.46657	0.469153	0.467601	0.468564	0.477448	0.482446	0.476652	0.473757	0.471123	0.475952	0.485897	0.485791	0.480005	0.476063	0.480359	0.481054	0.477955	0.477122	0.472615	0.475718	0.469816	0.473914	0.474125	0.472547	0.46961	0.465024	0.46487	0.458898	0.460859	0.46073	0.456759	0.453242	0.454587	0.455833	0.451543	0.445586	0.446968	0.448133	0.447669	0.446971	0.442513
U16I_8	40.4679	24.8725	0.486092	0.486343	0.477832	0.498895	0.509396	0.494377	0.49976	0.495643	0.498868	0.504832	0.513437	0.517448	0.513417	0.513611	0.510296	0.512795	0.525673	0.52821	0.526306	0.521673	0.525226	0.528699	0.526792	0.525308	0.522806	0.525024	0.520037	0.52202	0.524122	0.52431	0.52457	0.52066	0.523898	0.518971	0.520154	0.521787	0.519304	0.515191	0.517119	0.520254	0.515118	0.510988	0.514305	0.515522	0.516752	0.516484	0.513099
U16I_32	33.5506	34.1422	0.386055	0.390348	0.390329	0.396348	0.407021	0.396326	0.393626	0.394577	0.39593	0.403129	0.409158	0.410295	0.407218	0.406471	0.402526	0.408633	0.41342	0.417327	0.416647	0.412953	0.417288	0.417947	0.416711	0.414969	0.411396	0.413939	0.409533	0.414156	0.413942	0.409463	0.410862	0.40802	0.407707	0.403307	0.406141	0.405884	0.403556	0.401852	0.404142	0.40497	0.401544	0.399601	0.400846	0.401288	0.402484	0.401772	0.398401
U16I_109	35.6837	40.148	0.381582	0.383654	0.38042	0.388979	0.397226	0.39134	0.392226	0.391066	0.394702	0.394868	0.398735	0.396919	0.394939	0.396505	0.394273	0.399688	0.405269	0.406174	0.402602	0.401099	0.405549	0.405876	0.400841	0.402034	0.400787	0.402708	0.397734	0.401857	0.402011	0.399422	0.399718	0.396211	0.395253	0.391368	0.392206	0.39312	0.393058	0.390671	0.393885	0.395513	0.391759	0.389539	0.391669	0.393471	0.395517	0.392424	0.391068
U16I_4	33.8889	22.7301	0.377555	0.375889	0.377525	0.383651	0.392743	0.38189	0.381603	0.381812	0.381126	0.386307	0.397249	0.395174	0.387676	0.389652	0.388634	0.392995	0.397285	0.397709	0.398308	0.394054	0.3961	0.394861	0.392412	0.391171	0.388023	0.389963	0.383864	0.385373	0.38616	0.386397	0.384702	0.380287	0.38098	0.379317	0.379398	0.378515	0.377528	0.376011	0.377347	0.378348	0.37617	0.373663	0.373693	0.374485	0.37566	0.375379	0.371946
U16I_6	36.4016	23.9554	0.402831	0.407801	0.407361	0.415386	0.422285	0.414299	0.419573	0.420029	0.41732	0.419216	0.430263	0.434288	0.434547	0.43403	0.434611	0.440129	0.448014	0.451586	0.451984	0.444581	0.445897	0.449745	0.448541	0.447712	0.444908	0.448097	0.446524	0.448524	0.449608	0.450383	0.452311	0.447421	0.447793	0.446105	0.447486	0.449247	0.448449	0.445552	0.448208	0.451736	0.449512	0.44449	0.447633	0.450082	0.451091	0.452573	0.451699
U16I_103	36.1911	39.9878	0.369839	0.373166	0.373054	0.38062	0.386257	0.376157	0.377522	0.377077	0.376723	0.377923	0.383018	0.385873	0.381478	0.38177	0.381777	0.385569	0.390663	0.3919	0.385787	0.381296	0.385352	0.388777	0.384496	0.382686	0.380533	0.381532	0.376403	0.378829	0.378653	0.377236	0.376401	0.373629	0.373964	0.368988	0.371194	0.37172	0.368601	0.36734	0.369534	0.369302	0.366444	0.363586	0.366386	0.366664	0.365275	0.364876	0.363092
U16I_41	30.7923	35.3171	0.388294	0.386909	0.38049	0.392404	0.40179	0.390268	0.388717	0.396695	0.388402	0.393381	0.404813	0.404303	0.39815	0.39393	0.394178	0.401521	0.403213	0.404222	0.40671	0.401477	0.403492	0.409518	0.40828	0.403599	0.400202	0.404643	0.40134	0.403961	0.402909	0.401998	0.401968	0.39751	0.398406	0.397626	0.400243	0.397723	0.399228	0.398349	0.398188	0.399926	0.399106	0.394791	0.398325	0.399465	0.401373	0.401319	0.398991
U16I_5	36.0875	23.3873	0.425707	0.427994	0.428299	0.432759	0.441171	0.43873	0.443832	0.438971	0.440211	0.440383	0.44953	0.458437	0.455709	0.456083	0.453334	0.452505	0.466091	0.47046	0.463824	0.456306	0.461788	0.468294	0.46313	0.461535	0.462196	0.463938	0.458963	0.457312	0.459238	0.460848	0.45743	0.450452	0.453932	0.449301	0.450997	0.449862	0.447945	0.445781	0.444303	0.443903	0.442701	0.439146	0.440389	0.440467	0.438773	0.436486	0.434764
U16I_174	40.9007	45.1601	0.38813	0.387584	0.389093	0.393444	0.403399	0.396839	0.398792	0.391719	0.391044	0.397396	0.403019	0.404139	0.398955	0.399501	0.398047	0.400708	0.40681	0.406883	0.403926	0.400719	0.402665	0.406344	0.402229	0.403411	0.404253	0.406036	0.399825	0.400571	0.401406	0.401785	0.400879	0.39844	0.397514	0.394356	0.398226	0.398685	0.397763	0.395639	0.398294	0.40105	0.398038	0.394998	0.399657	0.403025	0.40416	0.403875	0.401861
U16I_122	40.045	40.797	0.378186	0.377893	0.378171	0.386702	0.393431	0.383172	0.383331	0.383215	0.38133	0.387259	0.395525	0.394964	0.391395	0.390278	0.388505	0.393278	0.397979	0.397049	0.39465	0.390756	0.393027	0.394936	0.393318	0.391587	0.38661	0.390863	0.387645	0.388106	0.386533	0.385811	0.382802	0.378347	0.379117	0.375996	0.377562	0.378524	0.376416	0.37407	0.373881	0.3733	0.371567	0.367733	0.36991	0.371028	0.371178	0.369005	0.366839
U16I_113	42.6833	40.4878	0.388774	0.390085	0.389205	0.399047	0.409525	0.40105	0.402452	0.403682	0.400148	0.404993	0.413251	0.414738	0.409079	0.405908	0.404525	0.407897	0.415244	0.416282	0.413651	0.407908	0.410108	0.412222	0.409393	0.406944	0.404734	0.407095	0.402307	0.404601	0.40471	0.404131	0.402406	0.398397	0.397901	0.394772	0.396658	0.396492	0.394104	0.391696	0.392814	0.394516	0.391264	0.387024	0.389161	0.390094	0.390745	0.390533	0.388746
U16I_7	332.9	24.4381	0.380784	0.387834	0.383462	0.391271	0.397659	0.389354	0.389817	0.392572	0.392294	0.395191	0.401936	0.401143	0.396979	0.396862	0.395724	0.399598	0.404881	0.409016	0.406353	0.404864	0.408451	0.409585	0.40544	0.403984	0.401549	0.40648	0.403587	0.405426	0.406657	0.406531	0.404189	0.401625	0.400965	0.398253	0.400415	0.401134	0.400848	0.400036	0.402559	0.40416	0.401611	0.3997	0.404234	0.407492	0.408122	0.407691	0.406528
U16I_57	28.4769	36.9692	0.557248	0.552582	0.547809	0.557491	0.56839	0.556672	0.560773	0.561268	0.566167	0.562787	0.569677	0.572015	0.574659	0.582312	0.569176	0.574859	0.597461	0.597816	0.588885	0.587974	0.590068	0.589795	0.591758	0.591521	0.580422	0.578091	0.578222	0.582403	0.582331	0.578107	0.576702	0.572589	0.571894	0.566319	0.566397	0.568107	0.565985	0.561261	0.559814	0.563334	0.561449	0.551398	0.55267	0.558851	0.558311	0.555336	0.548573
U16I_27	32.9632	32.5025	0.448725	0.449778	0.443789	0.455531	0.465355	0.454043	0.457663	0.4625	0.461305	0.462461	0.470454	0.474078	0.467567	0.466474	0.464186	0.467405	0.475446	0.477034	0.473444	0.468464	0.468629	0.469584	0.46683	0.466371	0.462342	0.464131	0.457056	0.457791	0.459662	0.458004	0.456357	0.451031	0.449185	0.443456	0.444807	0.444908	0.441826	0.437771	0.439526	0.440184	0.436281	0.432208	0.434085	0.434234	0.432464	0.430716	0.428024
U16I_188	42.2896	47.5	0.354406	0.361275	0.350374	0.357881	0.369377	0.357383	0.35694	0.362501	0.362333	0.365217	0.369789	0.372219	0.368335	0.367012	0.367231	0.369259	0.374125	0.376982	0.373263	0.371092	0.373787	0.377875	0.377404	0.37652	0.373289	0.374913	0.371216	0.371511	0.372448	0.372588	0.372616	0.369968	0.371546	0.368483	0.369569	0.3696	0.366847	0.365585	0.368976	0.371009	0.370642	0.367401	0.370498	0.373544	0.374431	0.375606	0.373601
U16I_141	39.0692	42	0.443602	0.440348	0.435907	0.444186	0.454899	0.447237	0.450421	0.442673	0.441591	0.442898	0.453533	0.456478	0.453218	0.453651	0.446813	0.450531	0.459191	0.45913	0.456557	0.452449	0.455569	0.453999	0.452219	0.452914	0.450087	0.451715	0.443528	0.444791	0.446126	0.445165	0.442965	0.440719	0.438517	0.432909	0.43699	0.436987	0.431459	0.429192	0.431532	0.432475	0.427581	0.422545	0.425889	0.427152	0.424643	0.422762	0.420731
U16I_19	28.6672	31.25	0.37151	0.369853	0.370375	0.368756	0.377695	0.388254	0.394461	0.383435	0.381154	0.387255	0.387265	0.38549	0.380869	0.386237	0.393343	0.384537	0.379304	0.384509	0.383293	0.381048	0.377228	0.377756	0.385479	0.383731	0.380573	0.380269	0.381024	0.378434	0.374871	0.375658	0.375875	0.371423	0.371002	0.370287	0.368026	0.364765	0.365528	0.364773	0.366207	0.365929	0.361038	0.363188	0.36225	0.362594	0.360452	0.359007	0.358148
U16I_132	36.8919	41.5	0.461642	0.46064	0.46456	0.459446	0.472982	0.48677	0.489458	0.476991	0.472914	0.480738	0.48642	0.47726	0.4751	0.489591	0.49529	0.491586	0.488227	0.490206	0.48807	0.48763	0.482873	0.487634	0.493056	0.491217	0.489014	0.487233	0.491555	0.489187	0.484579	0.485745	0.486609	0.480726	0.482472	0.482027	0.477795	0.4751	0.477112	0.476238	0.479547	0.478756	0.473193	0.473732	0.472647	0.474207	0.471606	0.471205	0.471735
U16I_189	42.9446	47.5	0.38748	0.390293	0.387181	0.383445	0.398974	0.411494	0.411409	0.398574	0.400274	0.402646	0.403874	0.401121	0.401261	0.406864	0.40778	0.410074	0.410251	0.408667	0.408712	0.410045	0.410967	0.406481	0.41306	0.41351	0.411535	0.410487	0.413647	0.411784	0.409552	0.411027	0.412648	0.408392	0.407711	0.410329	0.408942	0.407496	0.408948	0.408424	0.412679	0.411888	0.406145	0.409865	0.412075	0.413036	0.411888	0.411551	0.413233
U16I_58	31.8473	37	0.383628	0.384374	0.397341	0.390657	0.396253	0.411512	0.419727	0.405848	0.406524	0.412833	0.408508	0.408514	0.408971	0.413842	0.42272	0.417172	0.413101	0.411842	0.413227	0.416574	0.414881	0.41268	0.420329	0.419209	0.415901	0.415528	0.423388	0.420013	0.414823	0.41647	0.417892	0.414969	0.414627	0.415739	0.413696	0.411609	0.412649	0.411729	0.413845	0.414522	0.410059	0.41122	0.41159	0.413545	0.412421	0.411006	0.411496
U16I_114	37.7241	40.5	0.438162	0.43942	0.44118	0.439294	0.452228	0.466995	0.472877	0.461942	0.46553	0.47151	0.46889	0.463209	0.463332	0.473806	0.481794	0.476818	0.468689	0.472403	0.47512	0.4724	0.46679	0.468709	0.478721	0.477396	0.470933	0.469387	0.476231	0.472406	0.465069	0.464621	0.466065	0.463211	0.462181	0.461775	0.461185	0.458523	0.4582	0.455637	0.458787	0.458117	0.451864	0.453943	0.452898	0.454925	0.452918	0.452363	0.451513
U16I_18	28.6351	31	0.399595	0.39823	0.404278	0.401342	0.411062	0.424771	0.43172	0.417168	0.417156	0.424585	0.426487	0.422209	0.41939	0.427532	0.43463	0.430833	0.425883	0.424402	0.428218	0.426985	0.424306	0.423977	0.430726	0.429062	0.425598	0.42474	0.430631	0.427207	0.423385	0.424335	0.424442	0.420407	0.420082	0.419616	0.417122	0.414338	0.414574	0.412606	0.414085	0.412848	0.40649	0.407272	0.407252	0.407123	0.404687	0.404094	0.402762
U16I_85	36.2658	38.75	0.403774	0.406625	0.411507	0.404976	0.416738	0.428357	0.4331	0.421932	0.422501	0.430537	0.42914	0.42514	0.424111	0.43025	0.435958	0.434279	0.43228	0.433493	0.434393	0.43703	0.432646	0.433773	0.442215	0.439934	0.436932	0.436144	0.439336	0.438505	0.433915	0.43421	0.43704	0.433119	0.432162	0.432566	0.430654	0.428198	0.427695	0.427503	0.433981	0.432686	0.425269	0.427416	0.427088	0.428544	0.426122	0.425517	0.426563
U16I_21	29.0919	31.5	0.411961	0.417787	0.425793	0.418492	0.424975	0.442574	0.450056	0.434501	0.436964	0.439089	0.439397	0.43703	0.43512	0.441775	0.449711	0.445856	0.439889	0.439241	0.442379	0.442025	0.437645	0.437314	0.447098	0.445266	0.440952	0.439819	0.445651	0.441676	0.437839	0.43906	0.439946	0.436493	0.436911	0.436437	0.434537	0.432616	0.432887	0.432683	0.436555	0.436447	0.431401	0.432837	0.433086	0.434789	0.432905	0.432245	0.433223
U16I_164	36.9478	43.5	0.381191	0.3831	0.386322	0.386246	0.39865	0.411137	0.415163	0.405695	0.400755	0.405362	0.409597	0.401595	0.399921	0.411211	0.417063	0.411686	0.406586	0.405789	0.408044	0.409765	0.40721	0.406412	0.413526	0.413402	0.410096	0.40918	0.412746	0.410508	0.409118	0.409755	0.410092	0.407069	0.405814	0.406866	0.405398	0.402279	0.403171	0.403364	0.406659	0.406142	0.401903	0.402652	0.402163	0.404252	0.402176	0.401098	0.402421
U16I_2	32.9632	17.75	0.543071	0.556542	0.567168	0.552065	0.568214	0.592519	0.595427	0.573313	0.573983	0.583319	0.585739	0.574374	0.571978	0.586142	0.595284	0.588831	0.582453	0.586802	0.584688	0.584382	0.575226	0.572303	0.586345	0.585731	0.580238	0.575054	0.578625	0.575896	0.571064	0.571313	0.572193	0.567638	0.56912	0.573562	0.569574	0.564478	0.566523	0.565034	0.570691	0.570928	0.563849	0.565538	0.567931	0.571925	0.570623	0.567717	0.569815
U16I_54	35.4879	36.75	0.482681	0.486216	0.49509	0.483071	0.495916	0.517771	0.52476	0.50379	0.506816	0.504804	0.508727	0.505578	0.503555	0.512874	0.523467	0.514708	0.510402	0.511	0.512646	0.514781	0.507457	0.503016	0.515629	0.516097	0.511399	0.508906	0.516037	0.514589	0.508822	0.510106	0.510308	0.505075	0.505853	0.50559	0.503106	0.499205	0.500882	0.500812	0.506344	0.505401	0.497557	0.500114	0.49941	0.502373	0.50033	0.50053	0.501199
U16I_179	47.96	45.75	0.322972	0.321361	0.331534	0.328464	0.335179	0.346285	0.354008	0.341233	0.339218	0.34219	0.344143	0.341358	0.339458	0.346069	0.35238	0.346913	0.34264	0.343996	0.343298	0.344883	0.342161	0.343546	0.348441	0.346153	0.343944	0.343444	0.34396	0.342724	0.341701	0.341019	0.339297	0.337792	0.337422	0.337742	0.337004	0.332681	0.333066	0.333544	0.336221	0.335952	0.331317	0.332177	0.331785	0.333305	0.330102	0.328947	0.328983
U16I_154	47.0806	42.75	0.405098	0.409075	0.415991	0.408374	0.41776	0.435275	0.444868	0.430802	0.429774	0.438167	0.434401	0.43235	0.430039	0.437794	0.446466	0.440606	0.43592	0.438395	0.43894	0.438764	0.435583	0.432929	0.441979	0.44116	0.436906	0.435576	0.441039	0.438413	0.433153	0.434572	0.435029	0.429983	0.43014	0.430582	0.428306	0.424528	0.424352	0.42278	0.425494	0.424459	0.418666	0.418823	0.41847	0.420008	0.41781	0.416002	0.414519
U16I_73	38.9143	38	0.330503	0.329868	0.334921	0.332608	0.341451	0.351267	0.357174	0.347882	0.347707	0.35216	0.350929	0.349274	0.349938	0.352205	0.355959	0.351311	0.350461	0.35116	0.348071	0.349729	0.34897	0.349768	0.354907	0.352545	0.349372	0.347946	0.348695	0.347751	0.345676	0.345039	0.344948	0.341242	0.339773	0.340648	0.339701	0.334835	0.331577	0.331319	0.334881	0.334193	0.329278	0.329414	0.329508	0.330086	0.327306	0.324078	0.324234
U16I_186	44.0433	47	0.39208	0.39421	0.396531	0.397399	0.407147	0.413369	0.419802	0.405564	0.405999	0.412639	0.412577	0.410372	0.408482	0.412085	0.41569	0.412569	0.408133	0.409599	0.411736	0.412207	0.409826	0.409566	0.416898	0.414703	0.409248	0.405102	0.407283	0.405023	0.402663	0.399754	0.398583	0.393721	0.390036	0.389102	0.388676	0.384126	0.382199	0.379672	0.381466	0.379547	0.373349	0.373775	0.371913	0.372258	0.36877	0.367174	0.366343
U16I_95	34.4385	39.5	0.384321	0.383844	0.392772	0.39262	0.400526	0.412012	0.419446	0.406948	0.405786	0.407286	0.409406	0.410546	0.408923	0.412619	0.422411	0.416751	0.415047	0.413615	0.41428	0.416629	0.413251	0.412046	0.422949	0.42364	0.417364	0.417441	0.42077	0.419581	0.41703	0.418044	0.41826	0.414796	0.414762	0.415387	0.413893	0.412902	0.412973	0.411266	0.416797	0.416374	0.411296	0.41528	0.4136	0.415491	0.414794	0.41362	0.413609
U16I_20	27.9183	31.25	0.463059	0.469034	0.468213	0.462794	0.475972	0.493973	0.503563	0.490472	0.49414	0.499253	0.498531	0.493553	0.493761	0.504681	0.513538	0.50849	0.503766	0.50688	0.507249	0.506325	0.505184	0.505524	0.512267	0.509126	0.506938	0.507461	0.509568	0.507073	0.502421	0.503316	0.502736	0.497022	0.495217	0.495071	0.492945	0.488369	0.487794	0.487028	0.491237	0.488402	0.479199	0.482094	0.482341	0.482561	0.479933	0.4781	0.477709
U16I_31	46.2486	34	0.420431	0.420274	0.424108	0.420892	0.434271	0.448489	0.450677	0.441423	0.444648	0.449016	0.448976	0.445169	0.440736	0.447867	0.456526	0.451753	0.44641	0.448756	0.449448	0.448497	0.444814	0.446472	0.452723	0.452624	0.447963	0.443499	0.445651	0.442788	0.440369	0.43919	0.439189	0.436082	0.435587	0.434501	0.432457	0.429198	0.429349	0.427798	0.430683	0.429691	0.42344	0.424442	0.422744	0.424752	0.423005	0.419918	0.418904
U16I_110	38.7009	40.25	0.418114	0.422644	0.429709	0.419675	0.424363	0.437005	0.447078	0.433467	0.429964	0.433058	0.436301	0.433632	0.433154	0.439909	0.445636	0.441143	0.437536	0.43504	0.434677	0.435414	0.431751	0.432684	0.440814	0.438619	0.431737	0.429199	0.436615	0.43249	0.426745	0.427443	0.429237	0.425016	0.423122	0.421932	0.420926	0.417526	0.417506	0.417231	0.420137	0.418172	0.413286	0.413056	0.41159	0.411971	0.410343	0.407933	0.406736
U16I_59	30.1513	37	0.463199	0.46822	0.473309	0.475146	0.493415	0.505305	0.514948	0.496054	0.496121	0.505405	0.504988	0.497516	0.498975	0.513887	0.520933	0.515543	0.510534	0.513574	0.50891	0.513243	0.509232	0.506705	0.513565	0.516343	0.516366	0.512251	0.518794	0.516887	0.511331	0.510146	0.511837	0.509926	0.508526	0.510453	0.506746	0.503071	0.505932	0.505069	0.505746	0.505093	0.498268	0.50035	0.500592	0.50216	0.500195	0.499584	0.500831
U16I_30	40.9244	33.75	0.422547	0.423213	0.433704	0.425031	0.434326	0.450694	0.462397	0.448449	0.44959	0.453205	0.451178	0.444824	0.444537	0.453285	0.461194	0.458534	0.453947	0.458823	0.457556	0.456164	0.455962	0.455114	0.461853	0.461987	0.458955	0.458703	0.461389	0.461189	0.459239	0.45876	0.458511	0.455732	0.4564	0.455434	0.455369	0.451957	0.449744	0.449452	0.456332	0.453743	0.446893	0.450482	0.451871	0.454058	0.451778	0.451935	0.452569
U16I_74	29.3636	38	0.383923	0.385028	0.381785	0.379521	0.399092	0.407158	0.408305	0.394778	0.400917	0.402267	0.400114	0.392191	0.393756	0.402245	0.403157	0.402275	0.402398	0.401835	0.399744	0.40166	0.396418	0.394178	0.39913	0.39942	0.398165	0.397958	0.400002	0.396552	0.393413	0.393916	0.393634	0.389505	0.387875	0.390283	0.388218	0.385101	0.38463	0.384074	0.387276	0.387147	0.381184	0.382484	0.38268	0.382644	0.381405	0.380395	0.379886
U16I_133	35.4352	41.5	0.393836	0.403191	0.403853	0.398076	0.413501	0.427466	0.435934	0.425906	0.421055	0.426723	0.428775	0.421874	0.421904	0.43216	0.434875	0.430325	0.429717	0.431772	0.432683	0.431012	0.426735	0.427459	0.433584	0.43304	0.431381	0.43234	0.434489	0.431494	0.428388	0.427743	0.42868	0.424713	0.42302	0.424548	0.42434	0.422064	0.422042	0.421871	0.423227	0.420467	0.414177	0.416909	0.417747	0.41886	0.417008	0.414566	0.414103
U16I_16	34.4656	30	0.44912	0.454058	0.45725	0.4557	0.468311	0.484564	0.4931	0.473295	0.475035	0.48147	0.484106	0.479571	0.482089	0.487011	0.494973	0.490233	0.485049	0.488071	0.487639	0.490324	0.486549	0.486418	0.497114	0.493991	0.489738	0.489622	0.494789	0.494064	0.489611	0.490598	0.491401	0.487491	0.488827	0.489908	0.487205	0.484594	0.486679	0.486788	0.492886	0.492032	0.485232	0.487384	0.487629	0.490157	0.48994	0.490486	0.49131
U16I_104	33.6479	40	0.369982	0.374915	0.373577	0.371861	0.381778	0.391232	0.396224	0.386856	0.384007	0.390728	0.390632	0.386463	0.383679	0.391043	0.394891	0.394486	0.38972	0.388767	0.389136	0.391008	0.390392	0.38683	0.392352	0.393074	0.389886	0.389101	0.393527	0.39048	0.387762	0.38794	0.389484	0.386138	0.385305	0.384985	0.385114	0.381973	0.383131	0.383054	0.387185	0.387256	0.381129	0.383086	0.382792	0.385525	0.384978	0.383959	0.384695
U16I_26	31.4968	32.5	0.449513	0.450673	0.45406	0.448147	0.457872	0.474148	0.482817	0.465573	0.466416	0.471141	0.471195	0.467303	0.463182	0.472618	0.478805	0.475133	0.466831	0.470546	0.471722	0.470547	0.465434	0.464917	0.476118	0.474543	0.46834	0.468408	0.47301	0.471843	0.468029	0.466567	0.467415	0.463867	0.461419	0.461145	0.460267	0.455828	0.456127	0.454249	0.458948	0.458078	0.450289	0.4523	0.452928	0.45516	0.452775	0.451971	0.451566
U16I_96	37.3133	39.5	0.305103	0.307846	0.314874	0.311229	0.31667	0.323483	0.332583	0.319488	0.317476	0.322803	0.318708	0.316925	0.31792	0.320279	0.321665	0.316314	0.31397	0.316064	0.316814	0.315376	0.313699	0.312032	0.317143	0.317184	0.312449	0.309969	0.312594	0.311236	0.309516	0.310063	0.309571	0.305919	0.3056	0.30831	0.307334	0.30448	0.303357	0.302355	0.306317	0.305508	0.30091	0.301854	0.30249	0.302999	0.300984	0.30125	0.302398
U16I_69	32.7705	37.75	0.402644	0.401849	0.406404	0.403875	0.414466	0.425073	0.43166	0.421445	0.418215	0.423618	0.423534	0.418789	0.418218	0.425621	0.431482	0.427561	0.421463	0.42237	0.425693	0.423881	0.422092	0.422638	0.429945	0.428462	0.425546	0.424766	0.426469	0.427096	0.422581	0.423218	0.423524	0.419489	0.418409	0.419166	0.418703	0.414975	0.415899	0.415755	0.420891	0.419506	0.412967	0.415851	0.416054	0.418104	0.416498	0.415928	0.415668
U16I_52	41.1314	36.5	0.356712	0.354814	0.359908	0.357886	0.368784	0.377404	0.380887	0.369853	0.365551	0.370974	0.372063	0.370854	0.369958	0.374795	0.379736	0.375102	0.370887	0.370779	0.372677	0.372726	0.370085	0.369833	0.377462	0.377022	0.373146	0.37264	0.375858	0.372197	0.368946	0.368912	0.369617	0.365955	0.364341	0.36554	0.365163	0.360774	0.359625	0.359318	0.364115	0.362146	0.35632	0.358272	0.357205	0.356941	0.35424	0.353215	0.353409
U16I_145	37.8374	42.25	0.341511	0.345444	0.349996	0.342619	0.34906	0.360801	0.363454	0.353034	0.351957	0.358258	0.359448	0.353677	0.351893	0.355338	0.359893	0.356937	0.3557	0.355867	0.356181	0.354994	0.352303	0.348474	0.356669	0.356218	0.352023	0.350043	0.353202	0.352476	0.347969	0.348339	0.348704	0.344413	0.343835	0.343211	0.342728	0.339086	0.337729	0.337426	0.340471	0.339019	0.334749	0.336152	0.335528	0.336411	0.334548	0.333779	0.333179
U16I_185	42.6833	46.75	0.373055	0.369663	0.379141	0.379629	0.388744	0.3987	0.406098	0.399581	0.397281	0.402417	0.404938	0.397212	0.400461	0.405749	0.411704	0.409075	0.406482	0.406287	0.406479	0.408685	0.405046	0.404523	0.411113	0.409662	0.407808	0.407712	0.411633	0.406779	0.401057	0.401188	0.401353	0.398016	0.399026	0.398595	0.396077	0.393968	0.394723	0.392565	0.394967	0.392812	0.387918	0.387771	0.388291	0.388779	0.384733	0.382439	0.381737
U16I_15	32.9632	29	0.424206	0.427488	0.43086	0.422655	0.4306	0.444445	0.458795	0.440646	0.43974	0.445167	0.448437	0.442052	0.438958	0.44775	0.452619	0.449429	0.442463	0.447631	0.450031	0.449727	0.445128	0.444268	0.455638	0.454013	0.448198	0.448713	0.453456	0.452501	0.45091	0.451019	0.451928	0.448951	0.451417	0.452001	0.451732	0.451573	0.451114	0.450327	0.457031	0.458667	0.451731	0.453944	0.45657	0.459348	0.459279	0.459627	0.461453
U16I_81	42.6833	38.5	0.381289	0.376246	0.381059	0.379765	0.38842	0.390133	0.398026	0.393608	0.391938	0.393965	0.387395	0.393848	0.391153	0.39667	0.402983	0.400906	0.397803	0.397812	0.397215	0.397868	0.393402	0.392883	0.399245	0.401492	0.399682	0.399781	0.402634	0.397079	0.392083	0.392412	0.393815	0.390474	0.390648	0.390134	0.388748	0.386617	0.386211	0.385473	0.387903	0.387535	0.384008	0.38284	0.382719	0.38497	0.383118	0.383124	0.383027
U16I_136	40.5106	41.75	0.342237	0.344664	0.350885	0.346523	0.353203	0.35373	0.364731	0.359854	0.355785	0.36303	0.364804	0.357899	0.355482	0.359966	0.361895	0.361105	0.359241	0.360718	0.361015	0.363967	0.362181	0.358799	0.364018	0.361385	0.359865	0.365208	0.367772	0.364318	0.364926	0.367791	0.368493	0.365081	0.365777	0.367153	0.367535	0.36553	0.367018	0.368602	0.373024	0.373301	0.36829	0.371749	0.374594	0.377605	0.376376	0.37719	0.380076
U16I_60	52.8308	37	0.404692	0.412553	0.415492	0.409707	0.419697	0.439336	0.44674	0.426729	0.424409	0.432856	0.436378	0.433246	0.433202	0.438016	0.441977	0.439506	0.435187	0.438254	0.439239	0.438337	0.436359	0.434875	0.443761	0.439849	0.436197	0.436103	0.438751	0.436237	0.431925	0.432591	0.432399	0.428693	0.427293	0.428085	0.426124	0.422428	0.422502	0.422287	0.426074	0.422981	0.416245	0.417867	0.417384	0.418663	0.416575	0.415994	0.415209
U16I_142	36.9478	42	0.35233	0.349147	0.351263	0.345072	0.354993	0.370709	0.373183	0.357149	0.359345	0.36682	0.368575	0.360654	0.357129	0.36508	0.369589	0.365378	0.360764	0.361023	0.360375	0.363264	0.357837	0.35534	0.363711	0.362689	0.359212	0.356977	0.358938	0.356013	0.353672	0.353244	0.350582	0.348555	0.347113	0.347878	0.347655	0.342511	0.339681	0.338466	0.343659	0.34369	0.337267	0.338524	0.337365	0.337805	0.336365	0.334135	0.33425
U16I_119	43.0892	40.75	0.321235	0.324135	0.326114	0.322755	0.330915	0.341278	0.344154	0.33319	0.329989	0.335106	0.334922	0.333037	0.333288	0.335806	0.339702	0.334483	0.331447	0.333922	0.331365	0.333034	0.331215	0.328873	0.336451	0.332923	0.328791	0.329735	0.332756	0.329472	0.327384	0.327372	0.326675	0.32408	0.324787	0.324792	0.323588	0.320281	0.31936	0.318725	0.322503	0.322615	0.317127	0.318136	0.31807	0.319841	0.318625	0.317166	0.317862
U16I_192	46.6589	50	0.343094	0.341169	0.346413	0.344728	0.353742	0.357777	0.362549	0.351567	0.351411	0.356041	0.355952	0.35374	0.352824	0.357066	0.360006	0.356781	0.351792	0.350954	0.35338	0.354789	0.355565	0.353515	0.360643	0.360042	0.354619	0.351621	0.355966	0.353209	0.351536	0.352365	0.353711	0.351665	0.347381	0.346615	0.348133	0.344968	0.345549	0.343512	0.345859	0.343446	0.338416	0.342613	0.341423	0.342294	0.339845	0.339144	0.339161
U16I_28	37.8864	32.75	0.41675	0.42925	0.439878	0.425864	0.436177	0.455322	0.464641	0.45007	0.45112	0.457346	0.455637	0.455076	0.45537	0.461425	0.470519	0.469226	0.459831	0.460593	0.465032	0.470892	0.466551	0.460696	0.473054	0.472073	0.472151	0.470325	0.475954	0.470977	0.46902	0.471694	0.474104	0.471099	0.470364	0.473077	0.472312	0.468275	0.468775	0.471371	0.477831	0.475803	0.469124	0.476875	0.476901	0.477697	0.477761	0.478859	0.482273
U16I_12	31.7439	27.75	0.371753	0.373121	0.374075	0.370887	0.379568	0.393419	0.399069	0.386315	0.384102	0.388562	0.386203	0.382916	0.380331	0.384667	0.38825	0.385444	0.382653	0.385035	0.386228	0.387004	0.383022	0.381321	0.38946	0.388225	0.385042	0.38254	0.38572	0.384266	0.383199	0.383513	0.382685	0.378348	0.379206	0.379678	0.379467	0.375717	0.377859	0.377881	0.382871	0.382426	0.377051	0.381334	0.381111	0.383715	0.382912	0.381992	0.384787
U16I_47	33.1404	36.25	0.384696	0.382995	0.383686	0.373923	0.388332	0.405039	0.410009	0.391075	0.392273	0.395679	0.395813	0.391035	0.387938	0.39647	0.401858	0.394438	0.392673	0.396038	0.393211	0.393808	0.391675	0.387527	0.395562	0.396165	0.391777	0.38993	0.393069	0.390983	0.387436	0.38852	0.389341	0.387149	0.384246	0.385601	0.38522	0.381455	0.382121	0.381943	0.386492	0.385237	0.377994	0.381178	0.382116	0.384425	0.382527	0.381119	0.381237
U16I_82	39.6557	38.5	0.446838	0.447911	0.447714	0.443001	0.460574	0.476063	0.478553	0.461746	0.464317	0.473316	0.473909	0.467149	0.46667	0.479116	0.488178	0.485851	0.480382	0.482495	0.480465	0.481156	0.478451	0.475162	0.486984	0.486795	0.482337	0.479352	0.486318	0.486762	0.482952	0.478942	0.478116	0.473001	0.471158	0.473364	0.470678	0.466036	0.465952	0.465112	0.47005	0.469284	0.459947	0.459052	0.458936	0.459652	0.457995	0.455652	0.453242
U16I_115	38.1704	40.5	0.386549	0.386456	0.404107	0.394625	0.395395	0.40569	0.419552	0.406509	0.403717	0.408483	0.404607	0.39972	0.400533	0.40822	0.414389	0.410185	0.404578	0.404514	0.405473	0.408918	0.40697	0.404012	0.409138	0.406498	0.404734	0.403881	0.407357	0.403039	0.400994	0.403463	0.404539	0.39992	0.396622	0.395317	0.393083	0.389015	0.390856	0.389836	0.393906	0.393407	0.386846	0.387421	0.387832	0.38757	0.384404	0.38393	0.385308
U16I_153	39.8311	42.5	0.341491	0.336147	0.34184	0.340864	0.35339	0.363602	0.362982	0.354761	0.354122	0.358771	0.353479	0.355575	0.355053	0.355767	0.363329	0.356364	0.351139	0.35116	0.352196	0.352309	0.348385	0.349883	0.355677	0.35598	0.352372	0.349236	0.351542	0.348548	0.345126	0.345001	0.346282	0.34423	0.342573	0.342562	0.343407	0.340467	0.33882	0.33683	0.338994	0.339491	0.336013	0.338116	0.335341	0.336435	0.334568	0.335395	0.3345
U16I_183	36.9007	46.25	0.309101	0.310228	0.314234	0.312539	0.320433	0.326875	0.331035	0.322453	0.321249	0.327417	0.325569	0.321357	0.318968	0.326636	0.327525	0.326133	0.323657	0.321787	0.320989	0.323871	0.323507	0.32027	0.323346	0.323476	0.321532	0.320092	0.322941	0.319844	0.317557	0.31724	0.31796	0.316143	0.313731	0.312958	0.312556	0.309551	0.309773	0.308984	0.3129	0.311258	0.305115	0.307117	0.306725	0.307354	0.306376	0.305057	0.304522
U16I_105	40.4119	40	0.338762	0.341919	0.346664	0.343838	0.359527	0.365682	0.366555	0.357451	0.355812	0.357953	0.356724	0.358266	0.354449	0.360017	0.362313	0.359444	0.3563	0.35492	0.355946	0.359168	0.356416	0.352803	0.36171	0.362566	0.356279	0.356127	0.358079	0.355788	0.354146	0.356818	0.3566	0.351844	0.351393	0.352482	0.350705	0.34796	0.347917	0.345989	0.350861	0.350815	0.344596	0.347579	0.347918	0.347996	0.346757	0.346236	0.346525
U16I_161	36.7698	43.25	0.393224	0.396051	0.395407	0.390203	0.396628	0.411046	0.413711	0.406685	0.401737	0.409096	0.409266	0.405338	0.401839	0.406212	0.413608	0.410532	0.404646	0.40811	0.408688	0.409355	0.406261	0.404123	0.411139	0.410209	0.40667	0.40489	0.407272	0.405935	0.40353	0.402299	0.402735	0.397802	0.398047	0.397673	0.396965	0.395779	0.394711	0.392071	0.395081	0.39338	0.386399	0.387137	0.385325	0.386375	0.384269	0.382667	0.382827
U16I_124	38.2861	41	0.400761	0.40388	0.408858	0.399495	0.409803	0.426172	0.431086	0.418293	0.413498	0.420738	0.42256	0.417865	0.415469	0.419137	0.427652	0.425483	0.422545	0.420601	0.422161	0.424193	0.420278	0.416645	0.425256	0.424474	0.421818	0.42028	0.424055	0.422702	0.418717	0.419184	0.419246	0.41435	0.414772	0.414883	0.413725	0.409637	0.410417	0.409812	0.414151	0.413136	0.407265	0.409497	0.409099	0.410313	0.408373	0.40805	0.4085
U16I_190	45.6148	48.75	0.336372	0.342209	0.345346	0.343484	0.351735	0.360042	0.365543	0.355126	0.352381	0.357103	0.360658	0.35799	0.355621	0.35879	0.364151	0.36064	0.358412	0.357486	0.356964	0.358127	0.354251	0.354743	0.362632	0.36164	0.35558	0.354412	0.357776	0.353523	0.34828	0.348504	0.349007	0.346002	0.346888	0.347519	0.345034	0.340653	0.338552	0.338042	0.341213	0.339139	0.333979	0.335433	0.332983	0.333989	0.331839	0.329772	0.328405
U16I_157	31.5841	43	0.396603	0.39957	0.400558	0.393695	0.404972	0.414243	0.420576	0.40895	0.409359	0.411981	0.412057	0.406255	0.405249	0.409973	0.415073	0.412967	0.408805	0.406421	0.408647	0.410272	0.407619	0.407143	0.413468	0.409732	0.406737	0.408022	0.410026	0.406482	0.401484	0.403257	0.403827	0.400551	0.399165	0.400123	0.398076	0.394054	0.396059	0.395224	0.397531	0.396329	0.390218	0.391222	0.392114	0.393337	0.390769	0.38905	0.389192
U16I_181	44.6522	46	0.395114	0.400673	0.40294	0.398261	0.41363	0.421352	0.426588	0.416112	0.414219	0.422375	0.422867	0.419373	0.419523	0.423933	0.429151	0.424644	0.424193	0.42682	0.427857	0.426511	0.423089	0.425198	0.43326	0.43183	0.427749	0.427899	0.432701	0.431069	0.427372	0.428199	0.429409	0.42525	0.42557	0.427142	0.42475	0.423061	0.422786	0.422641	0.428708	0.426846	0.4205	0.424713	0.425035	0.425923	0.424544	0.424556	0.425752
U16I_72	36.0875	37.9544	0.363109	0.368583	0.373735	0.371198	0.381059	0.382611	0.372774	0.380693	0.377164	0.385589	0.38677	0.386813	0.391809	0.388775	0.385953	0.386677	0.382833	0.383302	0.387923	0.38766	0.388182	0.385336	0.383708	0.385427	0.39016	0.391349	0.38948	0.389541	0.382901	0.384655	0.384867	0.383455	0.382581	0.383065	0.382783	0.380126	0.382933	0.381092	0.379355	0.377894	0.374418	0.377054	0.375477	0.373086	0.371881	0.37201	0.373922
U16I_46	40.8638	36.0693	0.515704	0.522275	0.538454	0.533685	0.538743	0.553931	0.55971	0.560561	0.55843	0.570538	0.590412	0.591197	0.586048	0.593823	0.596476	0.595186	0.596285	0.60005	0.608278	0.611556	0.616955	0.619637	0.615105	0.616597	0.621514	0.619416	0.629995	0.638371	0.629789	0.625971	0.631469	0.637802	0.638301	0.636372	0.635332	0.635798	0.639804	0.640688	0.640643	0.637789	0.633181	0.638478	0.638255	0.638669	0.639475	0.64397	0.646217
U16I_56	37.1612	36.9067	0.429348	0.4321	0.449255	0.445081	0.448226	0.457763	0.461649	0.459839	0.455759	0.464118	0.47325	0.477309	0.473049	0.478106	0.475102	0.472461	0.467442	0.470441	0.473513	0.477333	0.476059	0.475369	0.470622	0.470342	0.472527	0.472197	0.474598	0.477835	0.47189	0.467269	0.468347	0.473301	0.474868	0.469949	0.465575	0.464368	0.467555	0.467884	0.464576	0.461603	0.454786	0.457223	0.4561	0.456267	0.454558	0.456286	0.456792
U16I_88	36.8584	38.806	0.40059	0.400761	0.40995	0.412432	0.411184	0.416374	0.420689	0.425155	0.4201	0.423807	0.427336	0.429757	0.427581	0.428123	0.424258	0.419833	0.417742	0.419701	0.423167	0.42473	0.42437	0.426953	0.420013	0.419963	0.422924	0.422192	0.424769	0.425534	0.417433	0.414837	0.416966	0.41737	0.417121	0.412671	0.413261	0.413272	0.416354	0.414042	0.409052	0.406825	0.40311	0.405412	0.403383	0.400661	0.399882	0.402606	0.403778
U16I_170	40.045	44.6368	0.367435	0.36783	0.374443	0.375397	0.38132	0.384606	0.382248	0.385374	0.381694	0.387219	0.391307	0.392625	0.389674	0.395934	0.391979	0.390636	0.384984	0.384939	0.389523	0.391716	0.387815	0.385855	0.383318	0.382799	0.384416	0.384026	0.385766	0.385056	0.378172	0.375299	0.377319	0.375789	0.374611	0.37239	0.370475	0.368676	0.370128	0.36984	0.365162	0.362159	0.358762	0.359456	0.357638	0.356551	0.356116	0.3561	0.355604
U16I_173	36.6321	45.1356	0.484071	0.491398	0.499107	0.500656	0.506015	0.512789	0.504332	0.511494	0.516387	0.516625	0.527873	0.530408	0.527441	0.534456	0.529826	0.528829	0.523859	0.527648	0.531565	0.5346	0.535072	0.531856	0.529321	0.531021	0.533153	0.532453	0.536618	0.535996	0.527679	0.524891	0.529093	0.528267	0.523444	0.52087	0.517609	0.513926	0.517942	0.514562	0.511827	0.507824	0.500545	0.505042	0.499184	0.494209	0.490734	0.491746	0.491945
U16I_48	35.4492	36.25	0.408689	0.419654	0.420364	0.421657	0.423743	0.423821	0.423936	0.426172	0.428105	0.434117	0.440705	0.443704	0.437537	0.439988	0.437298	0.434302	0.433218	0.434588	0.439765	0.442841	0.441211	0.437431	0.434501	0.434414	0.434475	0.437186	0.438088	0.438578	0.432053	0.427124	0.427241	0.42748	0.425541	0.423413	0.421127	0.419089	0.421408	0.42097	0.41639	0.411055	0.407022	0.408314	0.405908	0.403236	0.401681	0.401522	0.40206
U16I_102	44.4422	39.9017	0.385834	0.390279	0.39234	0.394885	0.403165	0.409498	0.411072	0.410409	0.40623	0.408104	0.411237	0.416178	0.416373	0.418285	0.416179	0.415066	0.413353	0.412752	0.416167	0.416855	0.415698	0.416865	0.413933	0.411174	0.413302	0.414247	0.414922	0.416826	0.410863	0.407419	0.410372	0.410777	0.408257	0.406786	0.405483	0.404274	0.405402	0.403563	0.400861	0.397947	0.394163	0.396475	0.394309	0.392523	0.39156	0.3919	0.391795
U16I_94	31.0944	39.4117	0.424891	0.430168	0.443772	0.445908	0.444425	0.44805	0.44228	0.447297	0.450845	0.454514	0.459668	0.459556	0.456053	0.458323	0.451032	0.446925	0.445095	0.451369	0.45329	0.455504	0.458294	0.456629	0.450522	0.446438	0.448945	0.450313	0.45125	0.45113	0.443683	0.441913	0.446408	0.445442	0.441112	0.437422	0.435898	0.43481	0.437641	0.435262	0.432824	0.430747	0.424386	0.42848	0.426449	0.422726	0.420204	0.421158	0.422923
U16I_17	33.0894	30.6741	0.356828	0.363679	0.370271	0.370288	0.372802	0.375842	0.373447	0.374401	0.373236	0.377597	0.382275	0.386239	0.385086	0.387922	0.383569	0.381611	0.379188	0.380188	0.383734	0.38525	0.385726	0.385682	0.381058	0.380908	0.382916	0.383902	0.382933	0.382808	0.376946	0.375241	0.376223	0.378466	0.375408	0.373699	0.374496	0.371962	0.372982	0.371614	0.370629	0.367289	0.363273	0.365911	0.3651	0.361976	0.360536	0.361446	0.362254
U16I_106	40.5106	40	0.346606	0.352056	0.358601	0.359716	0.361301	0.364947	0.359502	0.361838	0.363125	0.366114	0.368224	0.37144	0.370422	0.373143	0.369335	0.366731	0.364444	0.365344	0.368665	0.3696	0.369263	0.369841	0.366379	0.364169	0.364609	0.36562	0.37049	0.368797	0.362772	0.36294	0.363864	0.36344	0.363048	0.361922	0.358994	0.358107	0.360062	0.359383	0.357196	0.353783	0.350309	0.354531	0.353332	0.350441	0.350855	0.35263	0.352934
U16I_127	40.6538	41.1901	0.394985	0.392425	0.405263	0.410648	0.416423	0.417013	0.416783	0.416735	0.419992	0.421496	0.428174	0.429624	0.428874	0.43116	0.428647	0.429987	0.42888	0.430721	0.428112	0.431395	0.434207	0.43414	0.429705	0.435705	0.437463	0.434644	0.434101	0.437226	0.434312	0.433204	0.430005	0.432513	0.434578	0.432077	0.433458	0.430948	0.429868	0.432432	0.429997	0.425709	0.422327	0.425853	0.425862	0.422794	0.423118	0.424512	0.426364
U16I_98	34.3342	39.75	0.404045	0.407295	0.415211	0.412504	0.416892	0.425832	0.426362	0.421995	0.427543	0.429984	0.432863	0.436579	0.434748	0.435385	0.43445	0.432438	0.430017	0.431391	0.434964	0.436074	0.439864	0.438513	0.432581	0.432771	0.436354	0.438613	0.43892	0.440467	0.436663	0.434158	0.437141	0.438612	0.43744	0.43544	0.434369	0.433579	0.436931	0.436035	0.433703	0.431849	0.428397	0.432346	0.431749	0.430719	0.431059	0.433231	0.435163
U16I_146	38.1345	42.25	0.380653	0.383921	0.394089	0.390463	0.397016	0.404661	0.400579	0.401247	0.404409	0.412431	0.41464	0.415176	0.413708	0.418984	0.41937	0.413361	0.410681	0.413149	0.414793	0.415608	0.417054	0.41688	0.413994	0.414341	0.418855	0.419536	0.417465	0.416583	0.412108	0.410637	0.412929	0.415747	0.41346	0.411492	0.410896	0.408753	0.410424	0.409397	0.407234	0.406671	0.404013	0.406228	0.403761	0.401888	0.40001	0.401182	0.40154
U16I_166	40.9598	44.25	0.364747	0.372825	0.372674	0.371887	0.371593	0.383249	0.381413	0.387267	0.382829	0.37668	0.384538	0.383371	0.386298	0.388262	0.385583	0.38568	0.381912	0.382661	0.381838	0.379231	0.381741	0.385498	0.383213	0.382564	0.382697	0.385911	0.381869	0.383398	0.379256	0.377808	0.377641	0.377641	0.378813	0.375199	0.373799	0.372154	0.374774	0.375745	0.372494	0.370202	0.367747	0.370219	0.36935	0.367068	0.366148	0.367892	0.369251
U16I_160	40.2291	43.1405	0.383217	0.389813	0.404133	0.40202	0.403001	0.408028	0.406955	0.408074	0.403259	0.410511	0.415649	0.420884	0.417367	0.419391	0.416233	0.415268	0.41113	0.414403	0.419436	0.421612	0.420186	0.421257	0.417723	0.415997	0.419074	0.419574	0.418834	0.420224	0.414503	0.412793	0.414543	0.415648	0.413091	0.411834	0.411051	0.410455	0.412386	0.411343	0.408017	0.40499	0.400467	0.403869	0.402473	0.400266	0.39868	0.3996	0.401105
U16I_123	47.96	40.898	0.40627	0.410992	0.41758	0.415835	0.420092	0.43119	0.426007	0.42275	0.426797	0.432463	0.431526	0.438167	0.442841	0.444706	0.442019	0.44179	0.435914	0.438632	0.44319	0.443687	0.445798	0.444352	0.442238	0.441794	0.445516	0.44764	0.446082	0.446346	0.441746	0.44107	0.441646	0.442531	0.440058	0.437006	0.434491	0.434034	0.437875	0.436523	0.434317	0.430499	0.425622	0.427672	0.426294	0.42489	0.422484	0.423889	0.424967
U16I_162	36.8362	43.25	0.380693	0.387175	0.391186	0.393531	0.395885	0.402295	0.403208	0.403038	0.401715	0.405116	0.410403	0.421336	0.417761	0.418892	0.413893	0.409624	0.407303	0.410777	0.412291	0.41532	0.417343	0.413864	0.408165	0.408275	0.409112	0.411217	0.415722	0.415804	0.407909	0.406316	0.408173	0.407804	0.407436	0.407944	0.407339	0.406952	0.409527	0.409682	0.40921	0.407361	0.405526	0.409555	0.406963	0.406905	0.408299	0.413688	0.41512
U16I_33	33.8889	34.1617	0.388813	0.392602	0.399271	0.395409	0.400724	0.407555	0.405494	0.404317	0.404561	0.407472	0.405319	0.417756	0.418392	0.418072	0.415805	0.41569	0.410241	0.41126	0.418637	0.419646	0.419659	0.419235	0.41755	0.417703	0.419104	0.418728	0.422205	0.42157	0.416343	0.417502	0.419778	0.42078	0.419192	0.419668	0.418592	0.417153	0.420383	0.419469	0.418449	0.417019	0.415126	0.419473	0.418835	0.419138	0.4181	0.419567	0.421604
U16I_99	59.0838	39.75	0.344739	0.345694	0.349554	0.352033	0.353426	0.353799	0.359025	0.362041	0.362179	0.362752	0.36893	0.376157	0.375278	0.373306	0.374275	0.370842	0.368956	0.368215	0.371169	0.372043	0.368506	0.367787	0.368698	0.366536	0.366284	0.3676	0.369444	0.3717	0.363963	0.35937	0.362649	0.363189	0.360516	0.356149	0.3539	0.354722	0.354705	0.354815	0.352896	0.347168	0.342363	0.345922	0.342565	0.339633	0.338129	0.339781	0.338823
U16I_120	43.0892	40.75	0.383342	0.3874	0.393411	0.393238	0.395608	0.400601	0.400936	0.403133	0.405751	0.40893	0.414591	0.415855	0.414682	0.417398	0.415872	0.411961	0.40991	0.413291	0.416645	0.417634	0.418922	0.41938	0.414105	0.413633	0.416732	0.416343	0.415218	0.418144	0.412986	0.410457	0.412654	0.410824	0.4102	0.4075	0.405258	0.404492	0.406298	0.405013	0.402788	0.399176	0.394782	0.396876	0.394114	0.39151	0.390759	0.390648	0.391522
U16I_177	40.045	45.5	0.394114	0.398072	0.398059	0.3973	0.397823	0.410744	0.410099	0.407712	0.407227	0.409723	0.415247	0.420286	0.420607	0.423372	0.419994	0.416223	0.411792	0.416345	0.418765	0.4189	0.42212	0.420399	0.415917	0.414871	0.419139	0.419552	0.421306	0.422724	0.418053	0.415063	0.418366	0.420543	0.418651	0.415479	0.413342	0.414128	0.417237	0.41587	0.414285	0.411047	0.407215	0.410295	0.409027	0.407129	0.405757	0.407464	0.409019
U16I_84	27.4088	38.6517	0.506967	0.507147	0.509181	0.510718	0.507465	0.505641	0.513175	0.523944	0.526077	0.531861	0.537247	0.544346	0.535771	0.539677	0.539424	0.536333	0.532812	0.53467	0.537536	0.538467	0.539977	0.543893	0.532883	0.533414	0.540378	0.540402	0.541135	0.540104	0.529343	0.527285	0.529632	0.530394	0.527098	0.523396	0.521379	0.519321	0.521257	0.515683	0.510814	0.507197	0.500725	0.503604	0.500018	0.495554	0.490221	0.493847	0.494109
U16I_163	47.2322	43.3918	0.371156	0.374291	0.385861	0.384979	0.381997	0.388258	0.393003	0.385153	0.384701	0.389192	0.393394	0.400781	0.398341	0.396267	0.395101	0.394852	0.3889	0.394613	0.397688	0.398314	0.398542	0.397648	0.395818	0.395324	0.397297	0.396529	0.395071	0.397102	0.390802	0.389072	0.393366	0.393607	0.391126	0.389546	0.386717	0.3854	0.386842	0.385703	0.384605	0.380798	0.37786	0.379757	0.378226	0.376113	0.374485	0.3758	0.377198
U16I_91	33.5299	39.1493	0.486091	0.490696	0.505057	0.499441	0.5041	0.515394	0.512461	0.514771	0.511588	0.522308	0.531918	0.538899	0.534771	0.540843	0.536987	0.529605	0.525976	0.532891	0.537697	0.540107	0.541692	0.539648	0.534607	0.535348	0.540511	0.541167	0.540896	0.545246	0.536691	0.534204	0.535879	0.537002	0.536425	0.53236	0.528474	0.523993	0.527941	0.525529	0.520757	0.51739	0.511925	0.515063	0.512609	0.509157	0.507367	0.506978	0.507417
U16I_118	38.3661	40.6493	0.367887	0.368111	0.373711	0.370827	0.376561	0.379693	0.382156	0.381932	0.382352	0.387182	0.390885	0.394088	0.390361	0.395364	0.392625	0.390477	0.386305	0.38835	0.391755	0.391383	0.390731	0.388645	0.384217	0.386143	0.38858	0.38769	0.388478	0.38762	0.380894	0.379244	0.379814	0.37953	0.378631	0.376831	0.374	0.371566	0.373	0.370668	0.365817	0.363973	0.361034	0.361154	0.358669	0.357444	0.355559	0.354561	0.355432
U16I_65	35.0237	37.2211	0.486338	0.487607	0.493655	0.48873	0.50377	0.512321	0.509713	0.524796	0.518674	0.520958	0.531153	0.53419	0.531073	0.534292	0.532255	0.533897	0.531503	0.531691	0.542517	0.548245	0.545953	0.537654	0.537689	0.54229	0.546467	0.548105	0.550959	0.54957	0.547817	0.547058	0.543671	0.542299	0.541086	0.542616	0.540986	0.538412	0.541961	0.541664	0.542117	0.538016	0.52918	0.533792	0.533125	0.533357	0.532372	0.536361	0.536961
U16I_191	41.0344	49.1281	0.405331	0.403191	0.399089	0.399676	0.402086	0.410682	0.417731	0.420484	0.415876	0.420922	0.426055	0.425479	0.422307	0.428418	0.425099	0.419455	0.417258	0.422907	0.424171	0.425856	0.426957	0.425251	0.421264	0.421619	0.424084	0.423481	0.422909	0.42281	0.41766	0.416233	0.419919	0.418824	0.414073	0.410817	0.410698	0.410544	0.413548	0.411248	0.406574	0.403332	0.399542	0.401778	0.398961	0.396448	0.395708	0.396492	0.396851
U16I_168	40.4311	44.5	0.371065	0.375551	0.389871	0.38724	0.385325	0.387267	0.387087	0.389657	0.386598	0.392497	0.395207	0.401247	0.396687	0.398005	0.393143	0.393026	0.388795	0.391033	0.394911	0.395107	0.396508	0.396902	0.393543	0.391591	0.392498	0.393851	0.392877	0.393871	0.38702	0.385304	0.387413	0.388211	0.385148	0.383877	0.384475	0.381048	0.382834	0.381929	0.381235	0.376393	0.372687	0.376092	0.375197	0.373699	0.373049	0.37395	0.375649
U16I_11	34.9235	27	0.479334	0.479678	0.482472	0.49051	0.493119	0.504125	0.507924	0.505978	0.504518	0.507059	0.513738	0.524286	0.521373	0.523471	0.519623	0.518051	0.514546	0.514442	0.51558	0.518603	0.521919	0.523105	0.519996	0.518728	0.521841	0.523235	0.526537	0.527447	0.519799	0.518064	0.518131	0.52141	0.521659	0.52088	0.51973	0.517937	0.521033	0.522805	0.518901	0.516663	0.514131	0.515488	0.516324	0.517953	0.517432	0.517911	0.51961
U16I_121	40.3891	40.75	0.360262	0.361499	0.369321	0.366011	0.369269	0.371478	0.373834	0.375195	0.373537	0.373611	0.380966	0.387622	0.384784	0.385929	0.384503	0.382627	0.381717	0.381812	0.385029	0.387161	0.386437	0.384905	0.383287	0.383754	0.382966	0.38269	0.385792	0.38755	0.382617	0.380742	0.383771	0.384688	0.38326	0.381152	0.379705	0.379847	0.381554	0.382398	0.381613	0.378326	0.375352	0.380941	0.379967	0.378156	0.3798	0.381438	0.381617
U16I_147	42.8535	42.25	0.449576	0.449958	0.456485	0.459118	0.467024	0.469048	0.472432	0.475298	0.469337	0.477435	0.489369	0.494383	0.49019	0.495062	0.495185	0.487327	0.481585	0.485432	0.492019	0.494241	0.494063	0.493086	0.490501	0.487866	0.490567	0.492504	0.494846	0.494584	0.489103	0.485342	0.487092	0.48893	0.487552	0.481853	0.478486	0.478119	0.4825	0.478293	0.476219	0.474669	0.47032	0.474308	0.472086	0.468487	0.465838	0.468978	0.472641
U16I_180	37.4067	45.7711	0.344514	0.348973	0.350901	0.353438	0.356104	0.357804	0.355683	0.357702	0.359932	0.362763	0.364256	0.370599	0.366822	0.36863	0.365567	0.363395	0.361266	0.364706	0.364687	0.365233	0.366524	0.366046	0.362301	0.362932	0.363543	0.364172	0.366233	0.366757	0.36048	0.358428	0.360743	0.361616	0.360761	0.358355	0.357236	0.357951	0.359935	0.358146	0.355139	0.352209	0.35096	0.353149	0.350419	0.348863	0.348782	0.351062	0.350731
U16I_112	42.2036	40.3993	0.455664	0.457296	0.471584	0.465828	0.464054	0.479052	0.484758	0.485089	0.483289	0.491488	0.498515	0.49917	0.49962	0.507561	0.505124	0.506426	0.502818	0.507243	0.508458	0.513433	0.517967	0.516498	0.513634	0.516906	0.521264	0.522362	0.525252	0.530317	0.526657	0.525131	0.530208	0.534064	0.535632	0.532792	0.532466	0.532389	0.537202	0.539842	0.53994	0.537524	0.533344	0.540892	0.542119	0.54357	0.544239	0.548095	0.550527
U16I_165	36.4016	43.8905	0.583486	0.602546	0.61716	0.609856	0.613383	0.637014	0.636583	0.640626	0.645956	0.654014	0.659374	0.657391	0.664642	0.678995	0.672751	0.66661	0.655289	0.663831	0.675272	0.680342	0.680783	0.679018	0.678866	0.674821	0.678094	0.679574	0.682769	0.686104	0.675751	0.671211	0.67502	0.680937	0.676958	0.674512	0.667478	0.662948	0.668673	0.666081	0.660729	0.654779	0.646304	0.647074	0.644168	0.641646	0.638568	0.637107	0.637673
U16I_172	40.4219	44.7141	0.44253	0.443387	0.443046	0.444803	0.449335	0.454156	0.456917	0.459034	0.453453	0.456883	0.463822	0.469187	0.465098	0.468194	0.466638	0.46507	0.463946	0.465545	0.470258	0.473132	0.472052	0.469389	0.465089	0.467223	0.469044	0.467401	0.470076	0.470938	0.465126	0.464006	0.465174	0.465386	0.463372	0.461403	0.461469	0.460241	0.463585	0.461305	0.457518	0.454639	0.451137	0.453659	0.450738	0.448814	0.448422	0.450869	0.452869
U16I_34	33.4651	34.1729	0.492053	0.488203	0.496887	0.492591	0.499875	0.515437	0.516392	0.518732	0.51189	0.516791	0.525488	0.52515	0.521659	0.528274	0.529455	0.525324	0.519552	0.521247	0.524372	0.52492	0.526397	0.524403	0.520405	0.520846	0.525189	0.526293	0.529084	0.530222	0.522769	0.520445	0.525471	0.525908	0.526364	0.52568	0.524449	0.522928	0.525033	0.522777	0.520515	0.519874	0.516036	0.521809	0.519716	0.520027	0.521177	0.522515	0.524591
U16I_29	31.7979	33.5821	0.389094	0.391995	0.397984	0.397078	0.404751	0.411976	0.410714	0.409174	0.408755	0.410025	0.413798	0.41375	0.415992	0.418762	0.416217	0.414253	0.412809	0.415346	0.417246	0.417787	0.416934	0.417213	0.414549	0.413934	0.4157	0.417255	0.417645	0.418434	0.411478	0.411329	0.411987	0.41394	0.413554	0.412589	0.408909	0.407397	0.412041	0.408295	0.405651	0.403657	0.399761	0.403991	0.401575	0.400281	0.400821	0.401081	0.400821
U16I_178	41.5159	45.5	0.350843	0.357716	0.364129	0.361456	0.364335	0.368463	0.362678	0.364605	0.367156	0.371146	0.377553	0.384213	0.378941	0.378226	0.376065	0.37457	0.371	0.372804	0.375951	0.378269	0.378934	0.377089	0.374784	0.373806	0.374602	0.374984	0.377351	0.379022	0.3743	0.370766	0.372769	0.372895	0.371683	0.369346	0.366488	0.364881	0.368741	0.366449	0.364988	0.362544	0.35818	0.36101	0.359516	0.358478	0.355954	0.357211	0.358425
U16I_139	40.3891	41.8955	0.382322	0.381724	0.392574	0.391239	0.391323	0.397029	0.396288	0.398037	0.394804	0.397562	0.403327	0.408123	0.41045	0.412682	0.409581	0.406683	0.403646	0.404427	0.406125	0.407466	0.411362	0.410242	0.406977	0.410194	0.412677	0.41185	0.410778	0.411633	0.409545	0.409514	0.410259	0.412477	0.412782	0.411082	0.408421	0.407127	0.412311	0.413222	0.412713	0.409855	0.40863	0.412864	0.411721	0.408905	0.408897	0.411416	0.4133
U16I_176	40.5791	45.3818	0.438274	0.438368	0.456981	0.452314	0.454557	0.462616	0.467907	0.470625	0.466674	0.471412	0.479892	0.486228	0.484099	0.487184	0.488051	0.487322	0.482692	0.485924	0.489437	0.490348	0.492022	0.491297	0.488278	0.489335	0.489213	0.490136	0.493051	0.493677	0.485205	0.482453	0.483837	0.482999	0.48512	0.481914	0.477759	0.476441	0.479805	0.477165	0.473179	0.469717	0.464109	0.465504	0.461552	0.458098	0.456409	0.457192	0.456303
U16I_128	34.0119	41.25	0.385911	0.391628	0.401474	0.402171	0.404971	0.406678	0.404935	0.40691	0.405103	0.403806	0.408281	0.415237	0.411277	0.414264	0.412867	0.410822	0.409789	0.411107	0.41505	0.414875	0.414897	0.413893	0.409052	0.409859	0.414128	0.413129	0.411352	0.411612	0.406977	0.403935	0.405987	0.408293	0.40548	0.401338	0.399712	0.399427	0.401057	0.400858	0.398684	0.396459	0.391595	0.393866	0.391246	0.38975	0.389699	0.389975	0.390394
U16I_125	35.0936	41.0446	0.428165	0.435773	0.443129	0.442225	0.444833	0.451966	0.449881	0.450961	0.454788	0.457317	0.46484	0.47122	0.466532	0.471665	0.469663	0.467524	0.462428	0.466729	0.470272	0.470433	0.470428	0.471424	0.4668	0.466856	0.469647	0.469562	0.471803	0.47377	0.466915	0.463541	0.464425	0.465823	0.462852	0.45935	0.455908	0.455458	0.458114	0.456112	0.454483	0.449148	0.443518	0.445549	0.443023	0.439313	0.437507	0.439462	0.440135
U16I_107	38.462	40	0.415129	0.415147	0.422167	0.427188	0.430639	0.435619	0.436489	0.439168	0.435736	0.439636	0.442149	0.446655	0.447245	0.449865	0.446768	0.445106	0.439401	0.441187	0.444845	0.444552	0.445479	0.444923	0.439474	0.440827	0.444306	0.444724	0.44547	0.446054	0.440662	0.439069	0.440223	0.4405	0.438401	0.435701	0.43404	0.432563	0.433988	0.431263	0.428692	0.426746	0.423102	0.425517	0.422446	0.420637	0.42017	0.418539	0.419092
U16I_167	40.1301	44.2786	0.506922	0.512877	0.527716	0.528814	0.529588	0.546453	0.549281	0.558311	0.553447	0.558228	0.568476	0.574542	0.57242	0.58203	0.582205	0.576696	0.57681	0.586197	0.590153	0.595604	0.596032	0.596559	0.591088	0.593256	0.601856	0.606129	0.606277	0.60948	0.604241	0.605041	0.610965	0.613591	0.61505	0.61121	0.608652	0.610416	0.617877	0.618961	0.616676	0.61473	0.610133	0.617185	0.616333	0.617987	0.6173	0.62183	0.628147
U16I_156	27.1637	42.8218	0.427467	0.437551	0.447225	0.450642	0.45088	0.457168	0.457945	0.456562	0.45563	0.465547	0.471762	0.477556	0.469841	0.473817	0.474842	0.473628	0.470056	0.470208	0.471071	0.47383	0.474721	0.476213	0.473128	0.472357	0.472161	0.47191	0.472226	0.471029	0.465424	0.461805	0.462109	0.464213	0.462696	0.460243	0.455501	0.451746	0.452934	0.45182	0.448085	0.44268	0.437238	0.441801	0.437643	0.433897	0.431927	0.432832	0.432153
U16I_51	36.0875	36.408	0.411612	0.40907	0.418222	0.418707	0.4224	0.424503	0.419337	0.419932	0.423811	0.424441	0.429482	0.435807	0.433131	0.435932	0.433144	0.427953	0.425883	0.427524	0.431796	0.435984	0.435578	0.435129	0.431644	0.432195	0.435416	0.436797	0.436548	0.439144	0.433798	0.431554	0.435335	0.437552	0.436546	0.436614	0.436582	0.435999	0.439272	0.440439	0.439659	0.437289	0.435492	0.440894	0.43997	0.439423	0.44158	0.444269	0.446866
U16I_49	35.6837	36.25	0.492981	0.497643	0.507853	0.504352	0.508731	0.52155	0.52105	0.529172	0.530989	0.538969	0.54507	0.547793	0.544415	0.552636	0.547108	0.548532	0.552606	0.560247	0.563991	0.566774	0.56681	0.569667	0.566962	0.567411	0.573169	0.578834	0.584935	0.58624	0.579329	0.577315	0.581892	0.587033	0.592165	0.587799	0.586815	0.591974	0.598436	0.599646	0.598911	0.595511	0.590558	0.599012	0.601809	0.602965	0.605136	0.610663	0.613547
U16I_140	40.045	41.8968	0.38069	0.377505	0.384038	0.385118	0.393931	0.397563	0.396794	0.399764	0.397452	0.400178	0.408907	0.408549	0.409105	0.412933	0.409306	0.407945	0.407861	0.409573	0.410357	0.413605	0.412713	0.413231	0.411109	0.411968	0.413362	0.414801	0.416704	0.419253	0.413489	0.410192	0.412457	0.414047	0.412891	0.411813	0.410524	0.410704	0.413609	0.412255	0.411507	0.409235	0.406054	0.409103	0.408326	0.407304	0.407542	0.409783	0.410382
U16I_83	34.9235	38.5	0.291016	0.297599	0.30248	0.300893	0.302159	0.302875	0.303342	0.301923	0.304159	0.306594	0.309529	0.311865	0.31083	0.312991	0.312007	0.307787	0.307368	0.308112	0.309035	0.30992	0.313293	0.311211	0.305909	0.307172	0.309594	0.310512	0.3094	0.311017	0.308943	0.307213	0.308338	0.308038	0.307149	0.30621	0.305627	0.305637	0.307374	0.306789	0.305004	0.30298	0.30082	0.303733	0.302873	0.301211	0.301418	0.303053	0.304149
U16I_93	38.9143	39.3513	0.379729	0.386188	0.396093	0.392228	0.392123	0.404499	0.40291	0.401424	0.404388	0.409389	0.409298	0.410591	0.407088	0.411596	0.412175	0.409075	0.406004	0.407641	0.413557	0.413747	0.412356	0.41317	0.410671	0.410263	0.40903	0.409918	0.412152	0.413955	0.406562	0.407231	0.407251	0.409966	0.408698	0.406407	0.404535	0.403331	0.406099	0.403649	0.400576	0.398994	0.395875	0.398456	0.396678	0.395982	0.394741	0.395106	0.396028
U16I_111	47.1878	40.2985	0.382418	0.379947	0.394556	0.392903	0.391795	0.39618	0.395802	0.397259	0.399473	0.399645	0.405849	0.409871	0.409096	0.406145	0.403382	0.403238	0.401078	0.401709	0.405533	0.405884	0.405381	0.403333	0.400664	0.398207	0.398688	0.398744	0.401334	0.399475	0.392454	0.390933	0.393263	0.393382	0.390772	0.387265	0.387018	0.385074	0.385214	0.384809	0.383056	0.379622	0.374998	0.377916	0.375703	0.373396	0.372798	0.373266	0.372835
U16I_137	39.1987	41.75	0.458285	0.472928	0.461616	0.460042	0.458745	0.466512	0.459684	0.463239	0.471614	0.466396	0.464719	0.466764	0.474475	0.474557	0.476963	0.470863	0.473526	0.477171	0.476628	0.470835	0.476906	0.481634	0.477247	0.476279	0.477776	0.476412	0.479137	0.477597	0.475028	0.472961	0.476642	0.473775	0.47704	0.479221	0.478022	0.476184	0.475172	0.473339	0.475654	0.478489	0.478682	0.479239	0.480684	0.484099	0.483114	0.485339	0.48461
U16I_158	39.8766	43	0.412913	0.422133	0.40468	0.406639	0.405437	0.409602	0.401636	0.402856	0.40502	0.404136	0.405854	0.409398	0.416412	0.41597	0.413031	0.412363	0.417842	0.418662	0.41823	0.413316	0.4153	0.418666	0.417324	0.412626	0.413807	0.413699	0.416681	0.412315	0.41201	0.410013	0.410845	0.406866	0.409335	0.411291	0.409119	0.40551	0.401917	0.399258	0.401148	0.40102	0.400953	0.399337	0.398948	0.400299	0.398887	0.39814	0.394926
U16I_129	39.4225	41.25	0.376304	0.392881	0.382703	0.378759	0.378394	0.383575	0.376986	0.378977	0.382625	0.382047	0.382736	0.386852	0.389676	0.387714	0.388053	0.385404	0.388914	0.390718	0.389099	0.385153	0.390941	0.393887	0.389871	0.387939	0.388185	0.386666	0.38854	0.386854	0.383815	0.384389	0.383211	0.379201	0.382522	0.384072	0.381443	0.377455	0.374569	0.372313	0.372904	0.37424	0.373159	0.372229	0.371501	0.373511	0.371362	0.368917	0.367529
U16I_39	36.4473	34.75	0.409973	0.425335	0.415706	0.412603	0.412646	0.416468	0.409716	0.412494	0.415423	0.416867	0.417295	0.419466	0.430029	0.429391	0.424118	0.424063	0.427722	0.429725	0.429047	0.422436	0.424277	0.429449	0.426151	0.424914	0.423659	0.424014	0.425235	0.420901	0.416398	0.416182	0.418069	0.416725	0.415476	0.417236	0.415325	0.411515	0.405907	0.403506	0.405445	0.405703	0.403378	0.401834	0.402893	0.402418	0.39951	0.397795	0.39706
U16I_130	41.7736	41.25	0.40165	0.410843	0.394992	0.400175	0.403796	0.401288	0.392531	0.398619	0.404205	0.404747	0.412315	0.415509	0.418429	0.412897	0.411255	0.411505	0.41539	0.418736	0.419485	0.410003	0.411714	0.418507	0.412647	0.409241	0.411294	0.410662	0.409291	0.408097	0.407996	0.407733	0.407442	0.403679	0.404676	0.406478	0.405251	0.401613	0.399109	0.395389	0.395151	0.397387	0.397011	0.393954	0.393289	0.395329	0.393757	0.39195	0.391306
U16I_37	33.1853	34.5	0.498442	0.510208	0.486119	0.486694	0.494986	0.503296	0.501069	0.506151	0.511723	0.514887	0.514753	0.521032	0.535651	0.531005	0.524162	0.526161	0.531865	0.534201	0.536214	0.529959	0.534593	0.539014	0.535209	0.534428	0.535301	0.533951	0.535246	0.531819	0.527884	0.529017	0.530707	0.523721	0.526862	0.52859	0.527072	0.522963	0.516937	0.513841	0.514563	0.516347	0.516698	0.511261	0.511933	0.515502	0.510826	0.506907	0.507152
U16I_175	37.9849	45.25	0.397696	0.405087	0.387078	0.394443	0.398805	0.397616	0.393158	0.401647	0.40473	0.402583	0.402752	0.408524	0.417546	0.413215	0.409306	0.408832	0.413379	0.41466	0.41499	0.411408	0.412259	0.415256	0.413419	0.412318	0.41201	0.412916	0.410084	0.408098	0.409589	0.407143	0.405575	0.402496	0.404314	0.404315	0.402091	0.399715	0.39516	0.39251	0.392278	0.39376	0.391279	0.389527	0.38972	0.391048	0.387661	0.386179	0.384936
U16I_64	44.794	37.125	0.470709	0.487241	0.466587	0.465734	0.46794	0.473849	0.465725	0.470921	0.480939	0.482896	0.480907	0.48297	0.493883	0.495095	0.489666	0.483994	0.492497	0.493805	0.495143	0.485837	0.49155	0.495824	0.490032	0.49007	0.491109	0.491219	0.4918	0.487045	0.485539	0.484883	0.484677	0.480356	0.481725	0.481422	0.480064	0.476328	0.471272	0.466407	0.467717	0.469762	0.469458	0.465123	0.463645	0.464496	0.46066	0.457771	0.456573
U16I_116	40.4475	40.5	0.366723	0.376367	0.357652	0.355613	0.358205	0.367226	0.363107	0.364562	0.368648	0.37121	0.368974	0.371725	0.378599	0.374631	0.372648	0.373745	0.376217	0.379349	0.37977	0.373091	0.374508	0.377613	0.374929	0.371087	0.371293	0.373092	0.371676	0.369171	0.367576	0.367999	0.368496	0.364802	0.364494	0.365346	0.365743	0.362161	0.360764	0.357228	0.356639	0.357797	0.356441	0.355243	0.354703	0.356114	0.354285	0.35278	0.35081
U16I_155	39.3009	42.75	0.352634	0.361534	0.349844	0.353071	0.356307	0.35548	0.34667	0.352006	0.355688	0.353442	0.3562	0.360204	0.365372	0.359955	0.360863	0.358453	0.361624	0.361278	0.363243	0.360537	0.361412	0.363613	0.360906	0.36051	0.361067	0.361283	0.361972	0.359238	0.358189	0.357488	0.358904	0.356047	0.355384	0.358116	0.35824	0.355503	0.352572	0.350233	0.350211	0.35333	0.352401	0.351754	0.350644	0.35174	0.350525	0.350142	0.348045
U16I_92	40.7794	39.25	0.44148	0.455288	0.433609	0.432346	0.431807	0.439391	0.441791	0.445361	0.446346	0.447235	0.44806	0.448456	0.45915	0.455319	0.45327	0.454636	0.458091	0.46329	0.461062	0.452374	0.457275	0.462384	0.458379	0.456605	0.457166	0.458423	0.459244	0.456895	0.45462	0.454584	0.455718	0.452719	0.454437	0.45751	0.456005	0.45166	0.450608	0.447756	0.448143	0.450598	0.45007	0.449003	0.449302	0.452597	0.450789	0.448493	0.447481
U16I_117	39.6391	40.5	0.48844	0.506954	0.492301	0.489068	0.488892	0.491327	0.482691	0.492923	0.500301	0.500496	0.500659	0.503521	0.516369	0.51168	0.509555	0.509787	0.514864	0.520954	0.521904	0.513453	0.520478	0.520097	0.518371	0.51727	0.516098	0.518089	0.518303	0.51679	0.517875	0.515887	0.513942	0.509591	0.514369	0.517503	0.514141	0.50994	0.507814	0.50482	0.506058	0.508888	0.509534	0.504174	0.506332	0.510923	0.507767	0.504054	0.50383
U16I_22	27.3122	31.5	0.47812	0.492608	0.480527	0.477232	0.484992	0.487351	0.477675	0.482186	0.485014	0.481206	0.4882	0.492181	0.499708	0.495951	0.492863	0.494633	0.498635	0.499537	0.501474	0.496706	0.501524	0.502607	0.498977	0.499119	0.495946	0.497587	0.497279	0.493581	0.494926	0.494138	0.494229	0.48983	0.490023	0.49475	0.492611	0.489877	0.487186	0.48454	0.484407	0.486907	0.487022	0.482607	0.485464	0.487893	0.48372	0.483217	0.483007
U16I_14	27.6071	28.25	0.409688	0.422786	0.410734	0.406503	0.407001	0.414926	0.40638	0.411277	0.416936	0.417038	0.414342	0.416684	0.4263	0.421442	0.420929	0.420394	0.422678	0.423186	0.423603	0.420062	0.424517	0.428066	0.422333	0.420371	0.423376	0.421488	0.422778	0.420204	0.420015	0.419328	0.419129	0.41567	0.41615	0.417906	0.418264	0.4167	0.413203	0.408317	0.408925	0.411638	0.410126	0.407074	0.407357	0.410896	0.408755	0.407655	0.406102
U16I_55	32.3594	36.75	0.3748	0.383867	0.369766	0.366905	0.365891	0.3733	0.37087	0.369434	0.369858	0.370889	0.371436	0.376109	0.385498	0.378771	0.376315	0.377339	0.380245	0.383326	0.383325	0.377524	0.379773	0.381571	0.378395	0.376801	0.377914	0.377458	0.378217	0.378249	0.376493	0.375681	0.374622	0.373103	0.373611	0.373005	0.373521	0.369729	0.366772	0.364838	0.365201	0.366729	0.365987	0.364753	0.365714	0.367006	0.364654	0.363341	0.362025
U16I_148	40.3891	42.25	0.413858	0.420837	0.412702	0.409504	0.410113	0.413926	0.411151	0.413041	0.412356	0.413945	0.416182	0.419693	0.428631	0.422298	0.421508	0.425187	0.429877	0.430078	0.429293	0.423695	0.424566	0.428598	0.425331	0.424034	0.42503	0.422787	0.423854	0.423071	0.420669	0.418896	0.420921	0.41759	0.417818	0.419229	0.417421	0.41401	0.411353	0.407622	0.407359	0.407188	0.405925	0.404719	0.404343	0.406277	0.403097	0.401336	0.399187
U16I_108	38.2185	40	0.391081	0.401117	0.386772	0.387623	0.387202	0.389303	0.382147	0.38187	0.383157	0.385471	0.388246	0.389243	0.394527	0.39123	0.389813	0.392157	0.397197	0.395273	0.396124	0.392597	0.393179	0.396682	0.395317	0.392611	0.391249	0.392033	0.394952	0.393177	0.391515	0.389746	0.392897	0.38955	0.391143	0.392366	0.392442	0.388364	0.386062	0.384016	0.384892	0.384589	0.383481	0.383108	0.382657	0.384403	0.382644	0.38072	0.378937
U16I_184	43.4828	46.25	0.422387	0.440551	0.423766	0.419632	0.419028	0.427451	0.42425	0.425559	0.426172	0.429546	0.429947	0.433661	0.441334	0.436663	0.43265	0.433928	0.440007	0.440628	0.440363	0.435535	0.441279	0.441969	0.439875	0.438981	0.435611	0.434725	0.436033	0.434771	0.432987	0.432381	0.433058	0.428795	0.42932	0.430873	0.428496	0.425776	0.420623	0.418354	0.419511	0.421427	0.420309	0.417731	0.418346	0.420617	0.418051	0.415948	0.415357
U16I_70	40.2848	37.75	0.396192	0.40958	0.390613	0.38879	0.388811	0.39267	0.388404	0.388754	0.391765	0.391148	0.390358	0.399052	0.408467	0.39891	0.395627	0.398887	0.399718	0.402395	0.402183	0.397326	0.400381	0.403571	0.399939	0.399083	0.400749	0.400767	0.399847	0.399066	0.398406	0.39776	0.398359	0.394456	0.394501	0.39557	0.396167	0.392048	0.389183	0.386996	0.388361	0.389701	0.387944	0.38625	0.387696	0.38849	0.385706	0.383711	0.381278
U16I_44	42.6833	36	0.388489	0.399062	0.389283	0.387213	0.386987	0.395782	0.39286	0.390175	0.392139	0.395827	0.400445	0.401169	0.409237	0.405501	0.40438	0.405884	0.409377	0.41245	0.410603	0.406127	0.412316	0.416371	0.409266	0.40804	0.412052	0.409878	0.412016	0.411225	0.411758	0.412557	0.412287	0.4114	0.41366	0.417325	0.416271	0.414785	0.414097	0.412866	0.413626	0.415432	0.416306	0.415336	0.417207	0.422468	0.422726	0.423466	0.422818
U16I_89	38.9143	39	0.367007	0.376985	0.367211	0.36967	0.367827	0.370718	0.367798	0.371583	0.374961	0.375807	0.373391	0.377945	0.384025	0.381393	0.376011	0.378158	0.383293	0.383705	0.38441	0.379923	0.381106	0.381705	0.380686	0.380705	0.381446	0.380176	0.379727	0.377886	0.377556	0.37636	0.376614	0.375139	0.375319	0.376377	0.37446	0.372517	0.369714	0.364566	0.366198	0.367952	0.365547	0.363551	0.364171	0.365631	0.363582	0.361648	0.358996
U16I_71	33.713	37.75	0.500293	0.516389	0.501498	0.498974	0.506356	0.513149	0.508247	0.51039	0.516167	0.514525	0.517131	0.519633	0.533637	0.530181	0.523989	0.524041	0.535972	0.534628	0.53431	0.527858	0.533482	0.537566	0.530031	0.53056	0.533158	0.53234	0.533655	0.529579	0.528303	0.52707	0.528024	0.523484	0.523048	0.524342	0.524132	0.519938	0.512191	0.50804	0.509021	0.511258	0.507098	0.502301	0.502655	0.504438	0.499731	0.495698	0.492604
U16I_35	33.2607	34.25	0.492762	0.517219	0.504311	0.509327	0.510518	0.502755	0.499377	0.515198	0.51583	0.514992	0.525868	0.526263	0.538154	0.535066	0.529349	0.530397	0.535334	0.539878	0.540749	0.536349	0.544578	0.552113	0.545758	0.542019	0.543114	0.544618	0.545346	0.541955	0.538951	0.539682	0.543337	0.540175	0.538492	0.536529	0.534334	0.529544	0.525466	0.524022	0.525695	0.528714	0.527153	0.521631	0.519684	0.522573	0.52074	0.519562	0.518198
U16I_61	37.4067	37	0.493597	0.508631	0.494639	0.499026	0.500154	0.502788	0.500004	0.502383	0.505828	0.511335	0.514037	0.516833	0.525666	0.524231	0.526621	0.528257	0.53521	0.531525	0.529488	0.521973	0.523621	0.529153	0.524231	0.527192	0.529375	0.524551	0.528654	0.52541	0.518495	0.515214	0.517888	0.514127	0.513747	0.515215	0.513319	0.510304	0.502417	0.492847	0.495206	0.49829	0.495328	0.490604	0.490973	0.493311	0.487322	0.480891	0.476766
U16I_138	63.3622	41.75	0.474913	0.495152	0.472824	0.473347	0.478542	0.481206	0.480106	0.478493	0.479159	0.484081	0.487074	0.487627	0.501476	0.498174	0.496707	0.497555	0.503031	0.501802	0.50268	0.495426	0.497774	0.502011	0.49792	0.497583	0.499702	0.498011	0.500357	0.496412	0.493066	0.492615	0.497247	0.491919	0.4942	0.497377	0.494944	0.49172	0.488165	0.484808	0.485331	0.485495	0.485919	0.488114	0.486656	0.491424	0.489314	0.487816	0.486384
U16I_149	40.4475	42.25	0.41974	0.439278	0.430009	0.425823	0.429324	0.43209	0.425426	0.428235	0.433184	0.438188	0.438226	0.44162	0.448258	0.44666	0.445191	0.442672	0.445839	0.448798	0.450332	0.445373	0.450813	0.451557	0.450777	0.450579	0.449556	0.4501	0.451874	0.449618	0.449175	0.449325	0.450977	0.448011	0.4491	0.451608	0.450325	0.447534	0.446803	0.444266	0.444556	0.447604	0.44959	0.447737	0.44845	0.452491	0.451861	0.450657	0.448697
U16I_131	33.3323	41.25	0.433729	0.454033	0.441379	0.434362	0.442838	0.449336	0.439312	0.442935	0.448009	0.449437	0.450285	0.452106	0.458885	0.459038	0.453922	0.457897	0.459328	0.45953	0.459565	0.452819	0.458037	0.463342	0.460208	0.458091	0.458381	0.458303	0.458009	0.457826	0.457206	0.453727	0.454051	0.451801	0.453959	0.456713	0.454911	0.451271	0.447976	0.446282	0.446644	0.44652	0.444776	0.446626	0.447283	0.449106	0.447423	0.44621	0.444583
U16I_187	42.6833	47.25	0.404417	0.413207	0.403604	0.407937	0.403978	0.40428	0.400022	0.400178	0.4081	0.407725	0.409426	0.410287	0.418633	0.420225	0.419456	0.417543	0.421841	0.422555	0.422841	0.415074	0.417246	0.423485	0.420093	0.418133	0.418867	0.4169	0.416587	0.41579	0.414489	0.415146	0.414297	0.410869	0.413208	0.414778	0.411848	0.409448	0.405924	0.403168	0.403201	0.403445	0.403186	0.40242	0.402695	0.405012	0.401749	0.3991	0.397713
U16I_38	32.5359	34.5	0.493001	0.501692	0.494166	0.493454	0.498173	0.505832	0.499758	0.501608	0.512051	0.51652	0.509861	0.511219	0.524806	0.522602	0.517936	0.5186	0.525985	0.528263	0.52757	0.519642	0.527497	0.530863	0.523293	0.523499	0.526074	0.523833	0.527102	0.524491	0.521178	0.519521	0.518583	0.513772	0.516556	0.520126	0.518438	0.513584	0.50829	0.503642	0.503938	0.503111	0.499381	0.497545	0.496026	0.499493	0.496815	0.492764	0.489107
U16I_78	34.8026	38.25	0.423826	0.439002	0.419944	0.417787	0.417709	0.420927	0.413364	0.422467	0.428638	0.427791	0.4266	0.430652	0.434586	0.430474	0.430274	0.433793	0.43595	0.43424	0.432944	0.426782	0.431613	0.433195	0.429148	0.428822	0.429566	0.429673	0.428458	0.428536	0.424847	0.422359	0.423009	0.41977	0.420478	0.421603	0.420161	0.416655	0.412931	0.411237	0.411486	0.410013	0.408415	0.407927	0.406637	0.408461	0.406515	0.405519	0.403441
U16I_67	34.1726	37.5	0.44949	0.461625	0.449221	0.447115	0.450022	0.452272	0.445189	0.453553	0.452724	0.45546	0.457978	0.461788	0.47208	0.465631	0.465176	0.466387	0.468844	0.470699	0.470956	0.462063	0.464632	0.466016	0.465091	0.465021	0.465506	0.464278	0.4679	0.46384	0.462886	0.461022	0.461002	0.460702	0.460021	0.46213	0.459837	0.455381	0.453403	0.450232	0.450246	0.451817	0.451695	0.450647	0.451144	0.453385	0.450677	0.449509	0.44903
U16I_169	37.9621	44.5	0.375252	0.390361	0.374791	0.366699	0.369002	0.377044	0.369905	0.37049	0.374492	0.375497	0.373891	0.375552	0.382101	0.381081	0.379186	0.38119	0.385801	0.38469	0.382113	0.379924	0.383479	0.386914	0.3818	0.380793	0.382095	0.380501	0.380825	0.379619	0.377782	0.377211	0.378392	0.376069	0.377664	0.379285	0.378303	0.374793	0.372992	0.370582	0.37141	0.372572	0.371818	0.370034	0.370955	0.373567	0.371861	0.370751	0.3683
U16I_90	36.7258	39	0.391672	0.399011	0.383041	0.376954	0.383568	0.386697	0.383298	0.380949	0.388312	0.391707	0.38863	0.389967	0.398345	0.39681	0.39285	0.389855	0.393799	0.397292	0.396908	0.392533	0.396114	0.396619	0.394702	0.393914	0.391751	0.389718	0.392569	0.390569	0.390142	0.389731	0.388156	0.383833	0.386801	0.38866	0.387431	0.384017	0.382509	0.381244	0.380124	0.380631	0.381736	0.379085	0.379273	0.381278	0.378691	0.377634	0.376184
U16I_150	38.2185	42.25	0.501247	0.512573	0.494185	0.493558	0.503139	0.507701	0.500907	0.504498	0.513081	0.519308	0.519783	0.525835	0.543998	0.537218	0.53488	0.539288	0.5454	0.550257	0.550636	0.545347	0.55238	0.559042	0.556398	0.55826	0.561021	0.563305	0.567243	0.565229	0.56509	0.566132	0.570744	0.570507	0.574659	0.57981	0.581331	0.577558	0.575808	0.574428	0.578753	0.58325	0.584054	0.581279	0.58513	0.591557	0.58888	0.588239	0.590276
U16I_75	36.7258	38	0.409758	0.421595	0.405765	0.394899	0.391856	0.398509	0.390979	0.390894	0.400808	0.402836	0.400067	0.404699	0.411768	0.406275	0.403461	0.401314	0.409811	0.413275	0.410599	0.405441	0.410268	0.410068	0.409258	0.409334	0.409868	0.411869	0.413551	0.410216	0.411318	0.412688	0.414328	0.410673	0.413582	0.418198	0.416921	0.415533	0.414943	0.414582	0.417052	0.41728	0.418256	0.417704	0.419597	0.424412	0.422147	0.42416	0.426549
U16I_76	35.3723	38	0.435858	0.45084	0.434816	0.436718	0.439191	0.444002	0.437526	0.437929	0.442765	0.446964	0.445721	0.451788	0.46392	0.457469	0.452893	0.453128	0.460326	0.462282	0.461302	0.454877	0.460326	0.46251	0.45632	0.458377	0.458815	0.456883	0.457448	0.454526	0.452333	0.453138	0.452476	0.449283	0.450936	0.452076	0.448681	0.444957	0.442031	0.437498	0.437569	0.439284	0.438878	0.434076	0.433549	0.435498	0.432289	0.429385	0.428029
U16I_159	39.4659	43	0.445403	0.456743	0.447602	0.444574	0.452516	0.454421	0.447392	0.457311	0.45479	0.458987	0.458955	0.459991	0.47364	0.470324	0.467585	0.468585	0.472014	0.472625	0.471241	0.467021	0.473568	0.477678	0.472264	0.469305	0.466316	0.465394	0.465787	0.463251	0.463473	0.462244	0.459827	0.456049	0.458732	0.457016	0.454789	0.451183	0.446925	0.444988	0.442157	0.441489	0.440907	0.436272	0.434825	0.435641	0.433052	0.430213	0.427262
U16I_50	36.3662	36.25	0.379432	0.396145	0.380512	0.376722	0.373922	0.37966	0.375039	0.378222	0.379727	0.379039	0.380053	0.385271	0.395472	0.390692	0.388336	0.389791	0.390675	0.394253	0.39417	0.388675	0.391549	0.393601	0.390188	0.389108	0.389715	0.389033	0.390165	0.388521	0.386936	0.386756	0.386092	0.382868	0.383261	0.383169	0.382519	0.378148	0.37553	0.372953	0.372843	0.374345	0.373058	0.370959	0.371262	0.371463	0.368664	0.367027	0.364838
U16I_23	29.7723	31.5	0.458079	0.471934	0.456117	0.456302	0.461935	0.462915	0.458537	0.460854	0.471709	0.473035	0.472452	0.475512	0.487941	0.482768	0.477636	0.480587	0.486252	0.486334	0.482007	0.477322	0.482912	0.487753	0.481927	0.481895	0.484805	0.485779	0.487283	0.482415	0.478904	0.480481	0.477853	0.473947	0.476628	0.478484	0.475187	0.470857	0.466426	0.463082	0.465099	0.465624	0.462395	0.460267	0.46148	0.462163	0.457866	0.456662	0.453368
U16I_86	37.1289	38.75	0.441845	0.458208	0.440073	0.442645	0.445412	0.448541	0.440957	0.444424	0.44946	0.451581	0.451998	0.456284	0.464437	0.459942	0.458145	0.457811	0.460602	0.464398	0.464607	0.456072	0.460735	0.46426	0.460553	0.460269	0.4595	0.457386	0.458407	0.456229	0.45506	0.454059	0.453848	0.449592	0.451439	0.45272	0.449938	0.445628	0.441153	0.437208	0.438891	0.439797	0.437189	0.4348	0.434266	0.435292	0.431947	0.430305	0.427676
U16I_68	372.475	37.5	0.54601	0.568225	0.549524	0.544812	0.552392	0.56792	0.557547	0.564518	0.573378	0.576639	0.578004	0.581199	0.59141	0.593548	0.590841	0.595774	0.603195	0.603013	0.599262	0.587224	0.598613	0.606744	0.598745	0.602751	0.6052	0.602628	0.604653	0.605664	0.600801	0.597695	0.601173	0.595685	0.596506	0.60302	0.601506	0.597967	0.593619	0.586893	0.58931	0.591637	0.590488	0.587753	0.588833	0.594786	0.592052	0.589548	0.589767
U16I_79	36.9478	38.25	0.403005	0.415643	0.402587	0.402942	0.406199	0.409936	0.408673	0.408394	0.407256	0.406139	0.407259	0.415444	0.422879	0.417781	0.415634	0.419869	0.424098	0.422695	0.423789	0.418959	0.422767	0.426345	0.424157	0.4225	0.425102	0.423833	0.424362	0.423917	0.423277	0.423108	0.424614	0.422211	0.42351	0.426143	0.426957	0.423761	0.42349	0.421625	0.422805	0.42422	0.42469	0.425849	0.426976	0.43109	0.42979	0.429915	0.429831
U16I_43	36.4016	35.75	0.509158	0.527374	0.51764	0.511947	0.517591	0.519043	0.511446	0.522402	0.526562	0.526206	0.538002	0.53922	0.554343	0.555353	0.548312	0.546759	0.556058	0.562799	0.565129	0.558176	0.565112	0.571286	0.567515	0.568708	0.570855	0.575179	0.575467	0.573697	0.576224	0.573121	0.578603	0.577565	0.582354	0.588404	0.58532	0.582439	0.578103	0.578096	0.582286	0.585779	0.586696	0.582546	0.586663	0.593901	0.590267	0.59198	0.592497
U16I_134	43.3268	41.5	0.417129	0.424197	0.408905	0.412697	0.413742	0.415177	0.407375	0.409575	0.413736	0.416941	0.418413	0.423135	0.427744	0.425558	0.422603	0.424664	0.431609	0.431532	0.432219	0.428426	0.429833	0.434478	0.432658	0.430843	0.430754	0.432299	0.435075	0.43139	0.429989	0.429624	0.432143	0.428277	0.431606	0.433713	0.433778	0.431068	0.427705	0.426516	0.429038	0.429749	0.430694	0.430149	0.431038	0.434009	0.433753	0.433955	0.433264
U16I_24	93.5195	31.75	0.447702	0.461998	0.443512	0.446334	0.444098	0.446529	0.44191	0.447703	0.451184	0.455592	0.460378	0.461116	0.470844	0.46662	0.46215	0.466791	0.467431	0.470525	0.474143	0.465973	0.47037	0.474533	0.47006	0.471542	0.47525	0.476633	0.475811	0.474062	0.473575	0.473835	0.474638	0.473153	0.474687	0.477605	0.477691	0.474425	0.473892	0.473003	0.475666	0.478247	0.479243	0.476993	0.479734	0.483885	0.482882	0.482259	0.48219
U16I_45	33.5691	36	0.447614	0.461162	0.444438	0.448228	0.450407	0.446823	0.443671	0.452591	0.454035	0.458654	0.45758	0.45804	0.466533	0.470124	0.466127	0.46363	0.46616	0.468022	0.467174	0.458387	0.460124	0.465333	0.458361	0.455437	0.457557	0.458762	0.457434	0.454584	0.455419	0.454649	0.454139	0.450879	0.453653	0.452664	0.451898	0.448996	0.443057	0.43859	0.439241	0.440881	0.43805	0.43612	0.436354	0.437974	0.435082	0.433129	0.430901
U16I_100	33.2607	39.75	0.431093	0.451129	0.433989	0.43206	0.431392	0.434516	0.431945	0.43527	0.437121	0.441755	0.444074	0.444681	0.454085	0.445835	0.443805	0.44399	0.447857	0.448379	0.450565	0.44302	0.446032	0.452693	0.449386	0.446241	0.446043	0.444564	0.44549	0.443063	0.441566	0.442449	0.441632	0.436671	0.437696	0.438414	0.436938	0.431939	0.427943	0.424748	0.425574	0.427011	0.425318	0.422606	0.421894	0.422295	0.418294	0.417528	0.417668
U16I_101	38.9143	39.75	0.432771	0.451918	0.438655	0.440794	0.437778	0.43751	0.43133	0.431475	0.438052	0.44175	0.44128	0.446993	0.451572	0.445969	0.442285	0.444527	0.450683	0.451465	0.449309	0.444075	0.448912	0.45095	0.447922	0.449133	0.450375	0.451207	0.449697	0.450344	0.447161	0.443681	0.445245	0.443028	0.446057	0.448827	0.446555	0.444447	0.442334	0.440031	0.44246	0.442109	0.442189	0.445018	0.445286	0.447986	0.447782	0.446917	0.447595
U16I_87	35.564	38.75	0.491822	0.506631	0.498706	0.509151	0.50998	0.517274	0.508094	0.508211	0.520265	0.522532	0.517088	0.520363	0.537728	0.532231	0.525309	0.527791	0.538734	0.540395	0.534588	0.526466	0.535816	0.539297	0.532118	0.530935	0.531223	0.530142	0.528192	0.524992	0.523383	0.52385	0.52294	0.518097	0.515009	0.516988	0.512519	0.506488	0.502733	0.495201	0.495651	0.495383	0.49286	0.489166	0.486902	0.485065	0.478579	0.476745	0.474103
U16I_143	41.8323	42	0.450001	0.464116	0.445215	0.442128	0.437881	0.445232	0.440954	0.44512	0.452609	0.454989	0.452037	0.455357	0.466082	0.46202	0.45728	0.456566	0.462438	0.466456	0.466757	0.458543	0.46544	0.466795	0.46357	0.463166	0.462534	0.463226	0.46286	0.459225	0.459422	0.458886	0.458376	0.453637	0.456206	0.459675	0.459578	0.455504	0.451189	0.448154	0.447828	0.449576	0.449966	0.447292	0.448486	0.450165	0.446336	0.444442	0.443566
U16I_66	39.1317	37.25	0.3772	0.386412	0.373125	0.368448	0.364573	0.366233	0.364402	0.365076	0.367613	0.369097	0.369748	0.372214	0.376613	0.371066	0.370239	0.372752	0.372801	0.376595	0.37863	0.372663	0.378146	0.381224	0.37868	0.376821	0.380111	0.379966	0.379597	0.377305	0.376526	0.375935	0.378568	0.375337	0.376407	0.3798	0.380556	0.377981	0.37553	0.37294	0.373532	0.376742	0.378841	0.3753	0.377761	0.381216	0.379999	0.37896	0.378438
U16I_62	40.6538	37	0.368543	0.380136	0.366086	0.368936	0.367792	0.370724	0.364633	0.365124	0.366456	0.368142	0.367075	0.372394	0.378004	0.373781	0.372976	0.372748	0.377061	0.378109	0.375679	0.371759	0.376156	0.376948	0.375109	0.375694	0.376608	0.376339	0.375761	0.372802	0.372841	0.371609	0.373103	0.369078	0.37079	0.372415	0.371127	0.368985	0.366644	0.364777	0.364983	0.365178	0.363576	0.362958	0.363491	0.365409	0.363936	0.361239	0.360413
U16I_3	29.3826	21.25	0.49177	0.507687	0.492571	0.48646	0.487465	0.494921	0.489614	0.492028	0.496894	0.499937	0.497189	0.497126	0.512698	0.505332	0.499658	0.499431	0.504581	0.510636	0.508196	0.501174	0.505926	0.507918	0.50256	0.503018	0.507473	0.506551	0.506511	0.505672	0.505066	0.50312	0.504408	0.504363	0.508746	0.511978	0.510622	0.507137	0.504558	0.503471	0.506589	0.50895	0.508224	0.507273	0.51062	0.515563	0.513773	0.515051	0.516144
U16I_40	27.1239	35	0.371125	0.384296	0.368909	0.364953	0.368501	0.373225	0.367184	0.370963	0.378834	0.380996	0.378958	0.376627	0.384701	0.382464	0.380287	0.381503	0.384324	0.386729	0.386474	0.383958	0.385618	0.386028	0.384474	0.384062	0.38484	0.381303	0.38229	0.381543	0.38202	0.380692	0.381574	0.380236	0.379877	0.377326	0.378465	0.376397	0.373153	0.370571	0.372425	0.374299	0.3736	0.370979	0.370623	0.372694	0.371831	0.370058	0.36818
U16I_25	121.833	32	0.421176	0.432268	0.417675	0.421388	0.425165	0.429212	0.420025	0.417445	0.42141	0.42498	0.426237	0.425356	0.433827	0.432334	0.429939	0.427592	0.433879	0.434304	0.436258	0.432068	0.434337	0.435623	0.435665	0.435602	0.436177	0.437551	0.435526	0.435649	0.436494	0.436229	0.437078	0.436493	0.437167	0.439415	0.438541	0.435285	0.434411	0.435901	0.437885	0.440442	0.441222	0.439984	0.441716	0.446271	0.447498	0.448957	0.446389
U16I_135	35.296	41.5	0.45611	0.468863	0.447193	0.442316	0.45544	0.457781	0.446239	0.449822	0.455671	0.452842	0.450786	0.456599	0.469322	0.465029	0.458369	0.460487	0.467771	0.474351	0.475168	0.465779	0.471884	0.473146	0.469797	0.467316	0.468074	0.471345	0.471734	0.467681	0.464221	0.46779	0.469969	0.466065	0.465564	0.468206	0.467213	0.464832	0.463	0.461779	0.462428	0.461921	0.460913	0.45977	0.461598	0.465367	0.461144	0.459515	0.460344
U16I_97	38.5175	39.5	0.500705	0.52983	0.507139	0.506787	0.510294	0.509772	0.503038	0.510795	0.514173	0.515013	0.520234	0.522963	0.536531	0.531122	0.52981	0.527144	0.529461	0.533455	0.535182	0.527379	0.532189	0.534992	0.531227	0.532002	0.533996	0.532402	0.531386	0.529125	0.529012	0.527293	0.529767	0.527262	0.529225	0.530999	0.529388	0.526675	0.522043	0.517875	0.520188	0.523239	0.522289	0.519205	0.519732	0.525883	0.523261	0.520383	0.519302
U16I_10	42.6833	26.5	0.441923	0.454051	0.435503	0.429934	0.431967	0.436618	0.434219	0.437427	0.438181	0.440955	0.444213	0.445253	0.452817	0.449107	0.447672	0.447755	0.452059	0.452962	0.449629	0.443325	0.444638	0.448512	0.448046	0.443947	0.441182	0.441841	0.444299	0.440301	0.43792	0.438404	0.437068	0.43474	0.435694	0.436814	0.434881	0.430443	0.427972	0.425791	0.426547	0.427103	0.426068	0.423848	0.425297	0.426348	0.424387	0.423017	0.422167
[truncated: 2,104 more columns]
