# Supplementary material for: Rapid analyses of dry matter content and carotenoids in fresh cassava roots using a portable visible and near infrared spectrometer (Vis/NIRS)
Source: PLoS One. 2017 Dec 11;12(12):e0188918. doi: 10.1371/journal.pone.0188918 (PMC5724885; doi:10.1371/journal.pone.0188918)
Supplement: S1 Datasets — (ZIP) [file pone.0188918.s001.zip › Ikeogu_et_al_2017/U16M.xlsx]

## Sheet: Sheet1
Sampeid	DMSg	DMLAB	350	351	352	353	354	355	356	357	358	359	360	361	362	363	364	365	366	367	368	369	370	371	372	373	374	375	376	377	378	379	380	381	382	383	384	385	386	387	388	389	390	391	392	393	394	395	396
U16M_1	36.3082	42.2896	0.531141	0.531614	0.525996	0.528155	0.540137	0.536004	0.540724	0.532884	0.53118	0.537913	0.543551	0.538572	0.53524	0.53581	0.528635	0.536345	0.543703	0.546261	0.540873	0.536827	0.53921	0.540672	0.544366	0.546431	0.538555	0.538759	0.533242	0.534849	0.536767	0.530328	0.531324	0.531639	0.532882	0.522893	0.52283	0.521436	0.515243	0.508084	0.514014	0.515985	0.509024	0.504665	0.510462	0.512905	0.511244	0.507151	0.504837
U16M_2	37.5898	46.0392	0.496782	0.505102	0.508601	0.506072	0.516995	0.508668	0.503357	0.514384	0.508157	0.497934	0.513508	0.514586	0.508661	0.509259	0.509983	0.51239	0.518137	0.520069	0.515815	0.511593	0.513824	0.516609	0.509883	0.51008	0.504676	0.507931	0.502427	0.502435	0.501583	0.502293	0.503826	0.498814	0.499005	0.493279	0.494821	0.495455	0.491299	0.490447	0.493149	0.492688	0.489536	0.482011	0.48628	0.488913	0.49002	0.485358	0.484193
U16M_3	35.5713	36.75	0.562602	0.558794	0.538732	0.555116	0.574478	0.547412	0.546749	0.545049	0.554221	0.560484	0.572205	0.574979	0.567476	0.564034	0.557954	0.560581	0.577847	0.58021	0.57595	0.565594	0.57107	0.574614	0.565964	0.560863	0.555461	0.560997	0.55634	0.55881	0.558263	0.559404	0.5596	0.555831	0.551659	0.547284	0.551426	0.55272	0.546307	0.544685	0.548019	0.547311	0.544733	0.536064	0.53855	0.543585	0.540768	0.540249	0.53824
U16M_4	31.8961	38.3069	0.585191	0.591905	0.556535	0.58052	0.607767	0.592355	0.579806	0.584582	0.58779	0.583859	0.588864	0.597631	0.590002	0.589392	0.588415	0.592761	0.600769	0.59853	0.591135	0.585125	0.587321	0.58799	0.583772	0.585784	0.580674	0.581393	0.573416	0.574032	0.575204	0.575905	0.570697	0.564384	0.565841	0.556151	0.557257	0.557375	0.547619	0.544198	0.546786	0.543953	0.538747	0.534796	0.537296	0.538051	0.534813	0.528995	0.524382
U16M_5	36.9869	25.0976	0.512101	0.504743	0.487814	0.51237	0.527541	0.502725	0.507855	0.509168	0.500094	0.506102	0.519587	0.514227	0.511926	0.519007	0.506807	0.514066	0.518088	0.512685	0.51646	0.510785	0.511947	0.522174	0.513366	0.510215	0.50756	0.513652	0.508311	0.508397	0.512422	0.513679	0.512054	0.50796	0.509823	0.505035	0.505992	0.509265	0.505501	0.50482	0.50622	0.509197	0.507552	0.498686	0.504402	0.512455	0.509691	0.510585	0.508405
U16M_6	33.8889	37.0594	0.51934	0.526018	0.525767	0.528433	0.533912	0.521829	0.523915	0.520417	0.5208	0.52462	0.530052	0.53053	0.528209	0.52113	0.520447	0.530692	0.535008	0.539138	0.534063	0.52705	0.532489	0.534449	0.529811	0.529246	0.527552	0.531338	0.521109	0.522987	0.522944	0.522227	0.52343	0.515236	0.518025	0.511283	0.513585	0.512446	0.50927	0.506786	0.512244	0.513936	0.509828	0.506284	0.507046	0.511609	0.51143	0.509846	0.507715
U16M_7	40.045	44.6393	0.497812	0.506491	0.49389	0.493685	0.502236	0.495947	0.510024	0.502836	0.493262	0.491434	0.506909	0.51062	0.506663	0.511599	0.503403	0.501211	0.508357	0.510073	0.511993	0.503483	0.506302	0.509434	0.507373	0.502337	0.498687	0.503906	0.495269	0.496985	0.494261	0.493181	0.493777	0.488131	0.4892	0.486944	0.484741	0.483021	0.479721	0.474307	0.480001	0.481421	0.474942	0.468632	0.469379	0.472698	0.473542	0.471913	0.469265
U16M_8	36.5085	42.1443	0.510086	0.505055	0.489801	0.494831	0.518706	0.50518	0.504477	0.504679	0.500499	0.500636	0.507752	0.510791	0.505761	0.509651	0.505032	0.504805	0.51367	0.518984	0.514788	0.505733	0.505663	0.516014	0.513252	0.507401	0.502875	0.50793	0.497848	0.501552	0.499482	0.499108	0.500736	0.496993	0.49531	0.486234	0.490993	0.491496	0.489439	0.485768	0.484995	0.489761	0.487826	0.479214	0.482435	0.483608	0.480652	0.480823	0.477045
U16M_9	33.8889	35.7303	0.556017	0.555799	0.543281	0.549898	0.561022	0.556043	0.55547	0.549632	0.547707	0.555873	0.563284	0.562647	0.558689	0.556879	0.553836	0.554884	0.561828	0.573287	0.569297	0.556634	0.559242	0.559065	0.558178	0.558402	0.552658	0.555856	0.5487	0.552625	0.553593	0.554843	0.554117	0.551197	0.549748	0.544124	0.548823	0.550669	0.54595	0.541041	0.546784	0.548855	0.543446	0.537506	0.542217	0.547448	0.547641	0.547123	0.543965
U16M_10	35.1452	41.1443	0.52239	0.51979	0.517544	0.521077	0.525273	0.520131	0.52523	0.51716	0.51509	0.515081	0.525896	0.530419	0.521845	0.521479	0.520041	0.522008	0.532863	0.533162	0.528367	0.520921	0.52535	0.52953	0.527394	0.527067	0.518694	0.520013	0.51654	0.51942	0.523327	0.523	0.522844	0.517746	0.516882	0.50974	0.513956	0.517188	0.511902	0.50933	0.513252	0.516831	0.512794	0.509181	0.51271	0.516003	0.515504	0.516656	0.513229
U16M_11	41.2947	38.0955	0.541724	0.541921	0.513261	0.525086	0.54016	0.536494	0.549892	0.543764	0.542808	0.539613	0.545823	0.553901	0.549908	0.546003	0.543401	0.549687	0.560137	0.552568	0.551427	0.545501	0.545017	0.549281	0.545282	0.545834	0.540844	0.539422	0.541694	0.542194	0.540468	0.540961	0.543802	0.537518	0.535522	0.530315	0.537496	0.536364	0.528618	0.529741	0.529574	0.529405	0.528489	0.524114	0.525949	0.526774	0.526703	0.530194	0.525721
U16M_12	33.5856	34.3267	0.557574	0.543581	0.538086	0.544706	0.562348	0.545821	0.542832	0.556551	0.558897	0.556206	0.556083	0.567697	0.560102	0.557685	0.550142	0.559308	0.566052	0.570212	0.568592	0.55923	0.56323	0.56953	0.558522	0.558465	0.560922	0.561489	0.550955	0.556667	0.556722	0.553657	0.553467	0.553055	0.553736	0.549438	0.553121	0.547923	0.54309	0.544392	0.547781	0.549789	0.549967	0.540246	0.543651	0.547897	0.547557	0.54371	0.542064
U16M_13	43.0114	27.9689	0.518005	0.527613	0.525705	0.527413	0.547134	0.539518	0.535333	0.536592	0.533302	0.534782	0.544267	0.549229	0.54184	0.544882	0.534637	0.540693	0.55595	0.563293	0.552315	0.537077	0.539304	0.547475	0.542415	0.542696	0.543043	0.54807	0.538076	0.543642	0.54441	0.53885	0.535367	0.532983	0.534382	0.529032	0.532265	0.533278	0.532073	0.526358	0.527212	0.530371	0.524696	0.525453	0.529741	0.532561	0.533468	0.531307	0.52748
U16M_14	39.2118	42.4286	0.466599	0.468605	0.460259	0.467274	0.479825	0.470672	0.467232	0.468744	0.470779	0.471407	0.47582	0.47613	0.471843	0.472629	0.465077	0.471603	0.476926	0.476421	0.470384	0.471245	0.474321	0.473722	0.468473	0.469188	0.462947	0.464691	0.459188	0.460202	0.465372	0.466879	0.464575	0.45657	0.456252	0.450592	0.455353	0.455949	0.455082	0.452892	0.454365	0.456945	0.453892	0.447353	0.449558	0.452408	0.450556	0.44979	0.449503
U16M_15	29.5924	16.4653	0.537447	0.541458	0.534817	0.550071	0.556291	0.538452	0.545506	0.540088	0.539489	0.538347	0.549135	0.557415	0.550398	0.546456	0.544654	0.550989	0.558479	0.561178	0.553934	0.548084	0.552263	0.55723	0.55418	0.550568	0.547459	0.54964	0.538686	0.54141	0.543418	0.540245	0.539587	0.537293	0.537092	0.530891	0.533454	0.529833	0.528586	0.524847	0.5251	0.527709	0.523877	0.515969	0.518835	0.519498	0.518165	0.516347	0.511238
U16M_16	40.4679	24.8725	0.571808	0.578897	0.570943	0.579788	0.584196	0.572779	0.57686	0.576645	0.576662	0.569204	0.579323	0.598417	0.589854	0.581957	0.579404	0.589894	0.599543	0.601227	0.592905	0.588004	0.598267	0.596636	0.588938	0.585884	0.585214	0.592779	0.580812	0.583243	0.586915	0.582509	0.580412	0.579127	0.581999	0.572546	0.572605	0.576196	0.575721	0.572113	0.571679	0.573346	0.573964	0.568076	0.572206	0.574385	0.571566	0.57054	0.567395
U16M_17	33.5506	34.1422	0.528695	0.528635	0.516125	0.522375	0.533948	0.52681	0.532657	0.522164	0.517302	0.511447	0.527328	0.538469	0.522559	0.52418	0.519706	0.52028	0.530198	0.53992	0.533061	0.522674	0.529848	0.531427	0.529824	0.528604	0.524575	0.529118	0.520081	0.521714	0.523691	0.526636	0.525837	0.519907	0.522361	0.518232	0.517048	0.519964	0.518377	0.510773	0.512915	0.514218	0.511683	0.509424	0.509922	0.512328	0.513428	0.513871	0.512988
U16M_18	35.6837	40.148	0.520654	0.524189	0.504904	0.51334	0.524938	0.521045	0.531307	0.531837	0.519235	0.517641	0.530678	0.534062	0.527096	0.525422	0.518333	0.521056	0.531576	0.535035	0.529634	0.529388	0.52939	0.531078	0.532555	0.53225	0.524577	0.525188	0.520591	0.522888	0.523605	0.527655	0.526532	0.520946	0.5195	0.51401	0.51336	0.514447	0.51659	0.517047	0.51504	0.513849	0.5142	0.513471	0.515346	0.516395	0.515063	0.514243	0.511238
U16M_19	33.8889	22.7301	0.498484	0.491395	0.481317	0.491368	0.512346	0.497699	0.498967	0.504671	0.496437	0.494434	0.502564	0.506361	0.505569	0.5004	0.48862	0.493738	0.505832	0.50573	0.49581	0.490154	0.498623	0.503266	0.49907	0.500092	0.493055	0.493459	0.493983	0.493453	0.496472	0.491847	0.489109	0.487129	0.48381	0.478014	0.484099	0.488049	0.484211	0.480494	0.481657	0.482175	0.476923	0.475815	0.476652	0.478463	0.480724	0.479119	0.47411
U16M_20	36.4016	23.9554	0.561701	0.573945	0.556662	0.566111	0.584417	0.563093	0.563374	0.563975	0.566524	0.551698	0.559929	0.574713	0.57713	0.576742	0.563683	0.566094	0.572294	0.579938	0.575569	0.561041	0.562417	0.572179	0.565499	0.556792	0.552188	0.555108	0.552029	0.554937	0.552644	0.552095	0.549287	0.544273	0.546179	0.537598	0.53655	0.534755	0.533051	0.532136	0.534286	0.535624	0.531761	0.526299	0.532299	0.536849	0.534081	0.528587	0.528268
U16M_21	36.1911	39.9878	0.48039	0.478987	0.462606	0.47185	0.490868	0.480301	0.482568	0.479269	0.479184	0.480741	0.48661	0.482295	0.48106	0.483054	0.478398	0.483431	0.489132	0.494241	0.487386	0.477012	0.479212	0.490015	0.487414	0.483255	0.480338	0.482516	0.472928	0.476277	0.476186	0.476266	0.476292	0.472134	0.470929	0.46501	0.469605	0.468068	0.466943	0.464636	0.466225	0.465958	0.463054	0.457816	0.460989	0.464235	0.463359	0.462411	0.460718
U16M_22	30.7923	35.3171	0.51255	0.522984	0.50376	0.526383	0.544806	0.524911	0.529857	0.524166	0.524672	0.527145	0.535046	0.537069	0.540336	0.53853	0.531811	0.539623	0.546999	0.550363	0.539993	0.530458	0.53609	0.548115	0.545216	0.546229	0.540234	0.541449	0.53496	0.536568	0.536295	0.536859	0.538336	0.533748	0.537037	0.532779	0.534381	0.534246	0.531687	0.529735	0.534957	0.538573	0.533342	0.52988	0.533733	0.535174	0.532829	0.535516	0.531477
U16M_23	36.0875	23.3873	0.524289	0.5299	0.53023	0.53604	0.540201	0.527622	0.533525	0.52865	0.532419	0.535457	0.545885	0.543917	0.54082	0.540024	0.530362	0.531296	0.541656	0.553226	0.550791	0.536344	0.543925	0.549508	0.540838	0.540288	0.536666	0.540846	0.52906	0.532956	0.538055	0.536258	0.529957	0.525396	0.527696	0.522046	0.522332	0.523241	0.51866	0.513	0.515873	0.517072	0.511508	0.505162	0.508432	0.512062	0.508536	0.507263	0.505595
U16M_24	40.9007	45.1601	0.53151	0.541099	0.533371	0.525611	0.547662	0.545527	0.536849	0.538439	0.531386	0.525966	0.541023	0.553606	0.548089	0.533549	0.538596	0.547111	0.550649	0.553383	0.544983	0.541258	0.546779	0.548687	0.549908	0.548015	0.546048	0.547322	0.539996	0.54394	0.54192	0.544132	0.541942	0.540713	0.540253	0.532695	0.535057	0.535921	0.533198	0.534899	0.538324	0.541193	0.537667	0.535968	0.539102	0.540255	0.541313	0.543535	0.541074
U16M_25	40.045	40.797	0.506836	0.503858	0.509743	0.514879	0.519455	0.511234	0.510541	0.510514	0.51226	0.509859	0.522343	0.523037	0.511774	0.517018	0.515984	0.516545	0.524811	0.520931	0.516201	0.514584	0.516834	0.515654	0.512762	0.510559	0.509524	0.51094	0.503478	0.504842	0.505839	0.502686	0.50401	0.499635	0.496592	0.488837	0.492532	0.491453	0.489046	0.482891	0.485598	0.486616	0.481996	0.476788	0.480757	0.48074	0.477281	0.474021	0.472064
U16M_26	42.6833	40.4878	0.504561	0.509536	0.497632	0.500124	0.510004	0.490476	0.492043	0.498089	0.504094	0.506978	0.515674	0.511265	0.501916	0.49954	0.49575	0.496265	0.504476	0.507084	0.506905	0.501637	0.500962	0.505467	0.504078	0.500958	0.495736	0.499401	0.496324	0.49925	0.498864	0.49679	0.498825	0.494214	0.490655	0.485796	0.488056	0.487535	0.487109	0.483169	0.482077	0.485015	0.482756	0.47823	0.481835	0.482236	0.48188	0.481272	0.478337
U16M_27	332.9	24.4381	0.526625	0.529299	0.519503	0.524992	0.539398	0.532832	0.538729	0.533219	0.531667	0.524473	0.52805	0.539768	0.535014	0.528637	0.527721	0.532211	0.542461	0.545857	0.539246	0.531754	0.532598	0.536195	0.535332	0.535348	0.532482	0.532639	0.528861	0.531012	0.529328	0.528049	0.526891	0.525962	0.528174	0.523111	0.529804	0.534241	0.528763	0.523436	0.525187	0.527455	0.525252	0.520607	0.52543	0.529375	0.530312	0.530341	0.526351
U16M_28	28.4769	36.9692	0.560869	0.570795	0.569273	0.5589	0.56446	0.560654	0.554711	0.563177	0.568428	0.556863	0.570748	0.576334	0.569651	0.574815	0.569408	0.577278	0.582953	0.586083	0.583146	0.582605	0.585595	0.591167	0.574885	0.571548	0.574206	0.572046	0.566206	0.570744	0.572976	0.570154	0.565908	0.559604	0.562605	0.550496	0.552126	0.553743	0.54835	0.545512	0.547243	0.548497	0.54402	0.536471	0.540906	0.540671	0.540659	0.539468	0.534462
U16M_29	32.9632	32.5025	0.544072	0.550438	0.534253	0.541715	0.559351	0.537627	0.541597	0.53828	0.53898	0.538252	0.550565	0.554339	0.549416	0.540693	0.536129	0.535337	0.547925	0.552288	0.547779	0.532601	0.535583	0.541744	0.5378	0.532173	0.526635	0.528152	0.523145	0.525079	0.525254	0.522426	0.520379	0.511876	0.512706	0.506262	0.510962	0.507265	0.504478	0.50122	0.503993	0.505336	0.502412	0.496799	0.498495	0.499384	0.498025	0.497909	0.495268
U16M_30	42.2896	47.5	0.56256	0.5633	0.559697	0.563561	0.560405	0.552846	0.56241	0.568184	0.558994	0.554807	0.567829	0.570083	0.563994	0.567153	0.56511	0.563557	0.577564	0.573151	0.570532	0.568039	0.56753	0.572527	0.571512	0.564317	0.555973	0.558909	0.551143	0.558491	0.552025	0.546969	0.551716	0.549916	0.549568	0.53889	0.538068	0.54114	0.544816	0.538905	0.543643	0.543342	0.532998	0.528982	0.53269	0.53395	0.533229	0.53268	0.529065
U16M_31	39.0692	42	0.511779	0.523574	0.508809	0.512407	0.527469	0.518754	0.520936	0.517455	0.519896	0.51857	0.523645	0.528607	0.526273	0.520105	0.513884	0.513573	0.522786	0.528264	0.520476	0.512593	0.518046	0.52188	0.518234	0.512462	0.509077	0.511389	0.501686	0.504288	0.508196	0.505583	0.499429	0.497173	0.498127	0.487603	0.49113	0.490048	0.485031	0.482364	0.486629	0.489857	0.484784	0.476109	0.479214	0.481249	0.479865	0.476717	0.474211
U16M_32	28.6672	31.25	0.575304	0.572771	0.576411	0.569869	0.570694	0.588885	0.610827	0.588558	0.589081	0.593187	0.585519	0.584562	0.590191	0.591059	0.592866	0.590159	0.586444	0.582753	0.586445	0.582284	0.572657	0.571794	0.585442	0.585752	0.578696	0.572098	0.584765	0.582539	0.574474	0.571465	0.574917	0.567693	0.564782	0.567071	0.563825	0.556929	0.558438	0.558704	0.562083	0.560083	0.552764	0.553656	0.554659	0.55474	0.549762	0.551218	0.552088
U16M_33	36.8919	41.5	0.545188	0.534521	0.543432	0.543044	0.531833	0.53089	0.547579	0.561162	0.545328	0.546537	0.541724	0.540251	0.545437	0.543678	0.550033	0.557758	0.552748	0.543467	0.534814	0.538471	0.542509	0.539803	0.540286	0.540991	0.541482	0.540743	0.542772	0.541051	0.53537	0.532534	0.533135	0.530982	0.522492	0.515712	0.521423	0.521493	0.516541	0.514318	0.512479	0.509777	0.505919	0.502706	0.506354	0.506044	0.500677	0.501879	0.504548
U16M_34	42.9446	47.5	0.514838	0.506815	0.506174	0.501627	0.516265	0.540466	0.552578	0.524841	0.517596	0.527165	0.534455	0.517426	0.514585	0.519541	0.526089	0.517686	0.512951	0.519776	0.522413	0.524189	0.511796	0.515426	0.528488	0.522235	0.5122	0.51136	0.518924	0.518919	0.515194	0.515836	0.521781	0.513261	0.510516	0.515477	0.516202	0.514541	0.516317	0.513971	0.520892	0.52186	0.511159	0.513461	0.514887	0.517753	0.517767	0.519918	0.5227
U16M_35	31.8473	37	0.568427	0.566911	0.564762	0.556131	0.556074	0.568642	0.567973	0.566393	0.561381	0.573269	0.572654	0.571945	0.562616	0.555829	0.563265	0.569237	0.572532	0.573791	0.561382	0.564443	0.559931	0.557522	0.557683	0.563159	0.561014	0.564207	0.557647	0.557307	0.555441	0.55101	0.555076	0.555982	0.547855	0.545293	0.54917	0.548833	0.545215	0.546106	0.542531	0.540853	0.544461	0.539471	0.541536	0.54699	0.54259	0.542816	0.543684
U16M_36	37.7241	40.5	0.546834	0.543013	0.548285	0.542679	0.561108	0.581535	0.574394	0.562037	0.568074	0.566647	0.564449	0.56445	0.562198	0.57033	0.578989	0.567149	0.565153	0.573257	0.57194	0.56861	0.56582	0.564133	0.573024	0.568166	0.562007	0.55972	0.563803	0.565157	0.559086	0.557036	0.562856	0.557816	0.556	0.554053	0.553791	0.553197	0.545933	0.550447	0.557916	0.552394	0.543261	0.545821	0.552059	0.553666	0.550786	0.549314	0.550317
U16M_37	28.6351	31	0.518529	0.520469	0.530909	0.540509	0.531024	0.525608	0.533441	0.529624	0.524321	0.533439	0.532697	0.531556	0.527894	0.52382	0.529712	0.538108	0.536652	0.531986	0.531214	0.525714	0.527729	0.527253	0.525992	0.528823	0.523729	0.524408	0.527215	0.52213	0.519617	0.518519	0.521448	0.517984	0.51158	0.509472	0.512969	0.513783	0.507195	0.506662	0.50677	0.504943	0.502595	0.503114	0.505956	0.505167	0.500503	0.500054	0.501806
U16M_38	36.2658	38.75	0.533693	0.534089	0.54857	0.556992	0.547828	0.550386	0.553089	0.549369	0.547544	0.55484	0.553019	0.545245	0.544467	0.550908	0.550535	0.560949	0.561878	0.557182	0.552367	0.55036	0.54912	0.541649	0.541647	0.547274	0.552594	0.552197	0.547557	0.544473	0.54045	0.541244	0.548337	0.541384	0.536618	0.534757	0.542097	0.541436	0.531323	0.531607	0.53529	0.534603	0.531944	0.529174	0.53262	0.533891	0.528559	0.527299	0.529163
U16M_39	29.0919	31.5	0.558393	0.553905	0.566456	0.569687	0.543408	0.544098	0.558565	0.557707	0.539753	0.549403	0.556085	0.551558	0.552634	0.551418	0.556307	0.553228	0.55541	0.554484	0.547596	0.552795	0.552771	0.546637	0.54315	0.549661	0.548498	0.548556	0.550469	0.550289	0.546007	0.545432	0.548044	0.544911	0.538623	0.535958	0.542221	0.543251	0.533253	0.53515	0.536316	0.537548	0.535342	0.532255	0.534567	0.535633	0.531504	0.536928	0.538207
U16M_40	36.9478	43.5	0.534897	0.531605	0.531543	0.52215	0.54067	0.558516	0.565098	0.549609	0.538584	0.553587	0.555797	0.536102	0.541279	0.553845	0.550507	0.541688	0.543613	0.547	0.54291	0.54378	0.538788	0.53869	0.546118	0.548799	0.545566	0.540824	0.543928	0.541338	0.53812	0.540957	0.535058	0.530498	0.532718	0.532534	0.529922	0.5241	0.527225	0.529302	0.532841	0.529663	0.523697	0.528253	0.529776	0.529942	0.526368	0.524987	0.527516
U16M_41	32.9632	17.75	0.737218	0.743535	0.779931	0.792359	0.771246	0.762373	0.774213	0.771179	0.768315	0.771022	0.777692	0.769438	0.774121	0.778363	0.783038	0.781331	0.791978	0.778281	0.773506	0.772259	0.773744	0.778134	0.775451	0.783267	0.785209	0.785188	0.787617	0.781261	0.771531	0.774217	0.780238	0.774899	0.764397	0.762385	0.771109	0.773946	0.767684	0.766973	0.768174	0.766595	0.761394	0.756516	0.762637	0.767015	0.760721	0.762819	0.763716
U16M_42	35.4879	36.75	0.565938	0.569724	0.585589	0.591562	0.567839	0.565774	0.582499	0.574703	0.56791	0.573961	0.581315	0.573731	0.566414	0.571523	0.575633	0.581704	0.58019	0.577047	0.576381	0.578712	0.574265	0.575526	0.572958	0.572926	0.569077	0.571581	0.573593	0.570171	0.5667	0.567683	0.569052	0.565787	0.562627	0.555947	0.561909	0.565275	0.554537	0.556061	0.556737	0.555792	0.553734	0.551954	0.553519	0.551265	0.548154	0.549857	0.552039
U16M_43	47.96	45.75	0.514749	0.51525	0.513218	0.505688	0.513559	0.536986	0.544516	0.528252	0.523925	0.517789	0.520343	0.517919	0.518657	0.527831	0.534263	0.531746	0.521229	0.520413	0.525	0.519495	0.511903	0.512235	0.521264	0.521819	0.514113	0.5123	0.516714	0.518497	0.510974	0.510926	0.511176	0.504833	0.510266	0.509457	0.503172	0.499706	0.499885	0.501097	0.504565	0.502739	0.496971	0.497172	0.497597	0.498028	0.495735	0.494729	0.496408
U16M_44	47.0806	42.75	0.538282	0.541075	0.556689	0.551778	0.537287	0.53247	0.541688	0.539892	0.521673	0.531921	0.543615	0.542809	0.537624	0.539843	0.540024	0.545319	0.550601	0.543468	0.537983	0.534525	0.529716	0.528234	0.527979	0.531183	0.528875	0.528146	0.531874	0.529878	0.523485	0.524242	0.527379	0.523683	0.515806	0.513182	0.521404	0.519255	0.508846	0.506712	0.507766	0.50545	0.501858	0.5016	0.502842	0.504135	0.501168	0.50127	0.502376
U16M_45	38.9143	38	0.539205	0.555838	0.548705	0.532289	0.543675	0.571611	0.583731	0.553048	0.551503	0.553857	0.546961	0.54111	0.544169	0.558828	0.558794	0.546341	0.548308	0.550837	0.548721	0.546115	0.545367	0.541592	0.552637	0.551237	0.54449	0.541361	0.548592	0.541607	0.534793	0.535749	0.538843	0.530314	0.528564	0.526886	0.523064	0.522155	0.521018	0.516365	0.524726	0.523987	0.512133	0.510096	0.512383	0.511521	0.50706	0.506714	0.507038
U16M_46	44.0433	47	0.55641	0.553376	0.558081	0.572159	0.574693	0.56776	0.580342	0.585372	0.570236	0.563257	0.57564	0.582913	0.574356	0.573902	0.580775	0.580473	0.582063	0.576496	0.574693	0.573858	0.572177	0.569448	0.567804	0.574738	0.567104	0.56593	0.56591	0.563636	0.563404	0.563908	0.563856	0.555544	0.548322	0.54617	0.54773	0.54566	0.541727	0.539217	0.535118	0.532299	0.529376	0.524872	0.527003	0.525497	0.519125	0.517251	0.516687
U16M_47	34.4385	39.5	0.574997	0.558368	0.576151	0.579919	0.561849	0.573573	0.585453	0.571786	0.561993	0.574263	0.573407	0.575004	0.570433	0.566594	0.567041	0.573511	0.582831	0.578547	0.574782	0.574013	0.567726	0.559094	0.561089	0.564681	0.568663	0.56805	0.568671	0.565004	0.561045	0.561041	0.568607	0.5616	0.552529	0.554766	0.560303	0.561173	0.550307	0.549521	0.55131	0.552308	0.551542	0.550269	0.55167	0.554783	0.552417	0.548761	0.552153
U16M_48	27.9183	31.25	0.539589	0.535199	0.533868	0.547674	0.544075	0.543043	0.541638	0.553429	0.543614	0.540974	0.542994	0.547473	0.551434	0.554541	0.551909	0.557734	0.558737	0.543281	0.545139	0.543655	0.542686	0.54247	0.540458	0.546307	0.548211	0.548999	0.54441	0.541342	0.537879	0.538472	0.540393	0.536436	0.534873	0.537162	0.537251	0.535929	0.535081	0.533063	0.533981	0.536098	0.53085	0.528845	0.534268	0.536211	0.531409	0.533702	0.534326
U16M_49	46.2486	34	0.568114	0.551689	0.595395	0.592873	0.580342	0.592165	0.603019	0.604582	0.592424	0.589154	0.598698	0.601065	0.593442	0.595878	0.599936	0.58467	0.584756	0.587323	0.580456	0.585647	0.583831	0.574207	0.57681	0.575244	0.573572	0.574957	0.575913	0.570958	0.565133	0.566016	0.567168	0.566884	0.560979	0.55408	0.558475	0.558791	0.548788	0.553835	0.553786	0.549588	0.547325	0.541254	0.546278	0.550337	0.541904	0.542686	0.547747
U16M_50	38.7009	40.25	0.459632	0.472984	0.466992	0.471348	0.480887	0.492744	0.497632	0.489986	0.475235	0.474872	0.480352	0.477475	0.4739	0.477563	0.487961	0.475977	0.464405	0.471863	0.473951	0.47155	0.469888	0.465498	0.474785	0.47519	0.469213	0.46702	0.467541	0.466235	0.463705	0.46436	0.463754	0.4578	0.458989	0.458923	0.456405	0.451477	0.453582	0.450891	0.456004	0.455183	0.443372	0.449329	0.449772	0.44984	0.444333	0.445724	0.449848
U16M_51	30.1513	37	0.544241	0.545446	0.550609	0.546995	0.547852	0.575798	0.582775	0.554656	0.556361	0.564389	0.565666	0.551276	0.546382	0.559717	0.567776	0.559911	0.547418	0.553709	0.557799	0.551242	0.546162	0.551527	0.562325	0.560939	0.553591	0.550859	0.563739	0.559659	0.548577	0.553688	0.555115	0.54752	0.547718	0.548298	0.544876	0.542902	0.542226	0.544889	0.552703	0.550701	0.546042	0.549163	0.550604	0.552053	0.550451	0.552863	0.554408
U16M_52	40.9244	33.75	0.54283	0.534436	0.553084	0.568455	0.572801	0.567579	0.573528	0.567898	0.555576	0.55874	0.549064	0.548593	0.564001	0.570872	0.573542	0.574216	0.566741	0.561628	0.55237	0.554854	0.552269	0.555519	0.556657	0.562661	0.556604	0.557696	0.559508	0.552816	0.55092	0.548011	0.554455	0.554202	0.54586	0.545991	0.550279	0.550589	0.546934	0.546163	0.546018	0.546632	0.546821	0.544634	0.549181	0.555573	0.550558	0.550654	0.551505
U16M_53	29.3636	38	0.500619	0.505533	0.523466	0.50976	0.514867	0.544281	0.555826	0.528043	0.52363	0.524394	0.519934	0.52146	0.518476	0.532541	0.540166	0.530604	0.523556	0.521465	0.518692	0.516884	0.518071	0.520922	0.528544	0.523669	0.518613	0.515597	0.520078	0.521405	0.516437	0.514025	0.513275	0.507954	0.509038	0.510259	0.505021	0.501841	0.502098	0.503452	0.508906	0.509149	0.501585	0.501664	0.502485	0.50243	0.498747	0.501292	0.501069
U16M_54	35.4352	41.5	0.566881	0.572315	0.579443	0.562145	0.58273	0.612956	0.615672	0.585125	0.57976	0.586595	0.594063	0.592063	0.586188	0.604584	0.601724	0.599767	0.597322	0.597573	0.60188	0.591474	0.583509	0.584263	0.599089	0.600989	0.59167	0.587481	0.593085	0.592084	0.584562	0.584182	0.586892	0.582218	0.581018	0.58335	0.584318	0.579891	0.577246	0.57383	0.58131	0.580596	0.570966	0.575333	0.574419	0.575754	0.574939	0.57086	0.570412
U16M_55	34.4656	30	0.54933	0.546485	0.569439	0.569302	0.566048	0.569567	0.575673	0.564623	0.561146	0.577499	0.566518	0.56561	0.569232	0.574557	0.563917	0.567457	0.574178	0.568641	0.556438	0.558902	0.560875	0.56098	0.556767	0.560374	0.558122	0.559806	0.567604	0.561819	0.553262	0.557132	0.566579	0.561341	0.552997	0.550616	0.556809	0.555899	0.547325	0.550383	0.550383	0.548194	0.54673	0.552301	0.554485	0.553434	0.550155	0.550994	0.554322
U16M_56	33.6479	40	0.505441	0.502248	0.524078	0.514884	0.515057	0.535997	0.544632	0.525121	0.519929	0.51958	0.520367	0.512904	0.514733	0.527417	0.530369	0.523395	0.518023	0.526465	0.521962	0.522946	0.5198	0.514513	0.526018	0.523641	0.517104	0.517435	0.521889	0.517925	0.51575	0.520208	0.520329	0.510948	0.509631	0.509155	0.507799	0.505901	0.505207	0.503491	0.506426	0.508471	0.503893	0.506243	0.505849	0.508022	0.507184	0.51254	0.512841
U16M_57	31.4968	32.5	0.520336	0.500568	0.533898	0.530356	0.535487	0.53376	0.52025	0.517518	0.513746	0.510284	0.505929	0.508084	0.510279	0.520344	0.523386	0.53043	0.529437	0.518192	0.518159	0.520293	0.517185	0.51382	0.514461	0.514992	0.512242	0.517172	0.516248	0.51168	0.508634	0.50828	0.510456	0.507938	0.50561	0.502992	0.505868	0.505242	0.499535	0.497284	0.496754	0.495085	0.494573	0.491614	0.496757	0.495438	0.489385	0.489644	0.491264
U16M_58	37.3133	39.5	0.4971	0.492947	0.489193	0.47745	0.495975	0.519455	0.526003	0.506613	0.504223	0.504754	0.508594	0.499143	0.494706	0.504725	0.514575	0.506962	0.501941	0.500665	0.502887	0.501619	0.494163	0.492373	0.500966	0.501378	0.492744	0.491762	0.496063	0.492629	0.490133	0.488752	0.488559	0.484871	0.483184	0.48475	0.480839	0.481087	0.479824	0.477293	0.483293	0.480285	0.473064	0.476569	0.477468	0.476494	0.474775	0.473408	0.476898
U16M_59	37.9381	46	0.56739	0.5646	0.59583	0.601953	0.581508	0.558976	0.573583	0.586188	0.577137	0.575907	0.579279	0.584427	0.584929	0.590233	0.586933	0.587396	0.588493	0.579994	0.572992	0.577716	0.584079	0.586035	0.587859	0.585509	0.583831	0.577007	0.57299	0.576605	0.575877	0.573332	0.57297	0.56979	0.563387	0.561512	0.565267	0.568305	0.563411	0.562781	0.561182	0.558996	0.554039	0.553724	0.555863	0.554216	0.546594	0.54903	0.550465
U16M_60	32.7705	37.75	0.545756	0.552362	0.555037	0.546438	0.568629	0.584163	0.592301	0.568577	0.561163	0.579613	0.577077	0.565031	0.562554	0.573499	0.585578	0.578126	0.570108	0.571485	0.574311	0.574977	0.564413	0.566866	0.577154	0.577638	0.571921	0.568182	0.575106	0.571405	0.568461	0.568803	0.570908	0.567257	0.566322	0.566257	0.560082	0.557491	0.561337	0.560708	0.565171	0.564636	0.556826	0.558427	0.559929	0.558877	0.557912	0.558335	0.559006
U16M_61	41.1314	36.5	0.496839	0.487528	0.501138	0.50169	0.495948	0.497667	0.504664	0.50216	0.500455	0.504912	0.497829	0.496596	0.497527	0.496404	0.497065	0.497485	0.497032	0.494546	0.494247	0.495124	0.489948	0.490179	0.486954	0.490742	0.492387	0.491163	0.487829	0.486712	0.475917	0.477166	0.484436	0.48266	0.47614	0.47524	0.478257	0.476729	0.47302	0.470975	0.469438	0.466869	0.462711	0.462972	0.466837	0.465361	0.459501	0.461285	0.461503
U16M_62	37.8374	42.25	0.51857	0.522745	0.527973	0.523219	0.518621	0.521417	0.532235	0.518666	0.520114	0.534024	0.528752	0.524378	0.527843	0.533083	0.525627	0.537887	0.538964	0.523925	0.523925	0.531166	0.527669	0.519915	0.517726	0.524584	0.525064	0.519467	0.519935	0.519683	0.514056	0.51024	0.515948	0.513401	0.50083	0.500455	0.506218	0.504015	0.494953	0.496096	0.49671	0.491745	0.489596	0.489521	0.489198	0.487542	0.48009	0.479508	0.481515
U16M_63	42.6833	46.75	0.513382	0.504685	0.511092	0.493433	0.500665	0.526876	0.530967	0.511339	0.517916	0.510959	0.514855	0.507959	0.506957	0.516011	0.520947	0.511775	0.512547	0.513831	0.51143	0.508628	0.506239	0.506841	0.51571	0.512883	0.510106	0.511777	0.511989	0.510625	0.506378	0.507069	0.506841	0.501204	0.500332	0.499179	0.49649	0.496585	0.495468	0.493192	0.500395	0.498645	0.49179	0.492877	0.491498	0.493728	0.490213	0.490963	0.491092
U16M_64	32.9632	29	0.574865	0.566419	0.56097	0.577814	0.580246	0.567052	0.568862	0.578392	0.578398	0.584138	0.572025	0.571794	0.565503	0.573022	0.58114	0.583238	0.578407	0.575001	0.57131	0.568415	0.56923	0.562242	0.57012	0.575675	0.570556	0.575722	0.581392	0.576023	0.56425	0.568667	0.571043	0.568756	0.568694	0.565164	0.569567	0.569629	0.563991	0.565057	0.564212	0.565105	0.565707	0.565768	0.56893	0.572249	0.566664	0.567287	0.571873
U16M_65	42.6833	38.5	0.507201	0.514553	0.520171	0.515092	0.506422	0.513945	0.521314	0.502698	0.499859	0.507921	0.517363	0.513747	0.50686	0.504503	0.507055	0.515446	0.516617	0.516914	0.510243	0.507148	0.502239	0.497179	0.495814	0.498965	0.501463	0.503863	0.500294	0.498398	0.49781	0.497278	0.502089	0.497145	0.490769	0.490451	0.490917	0.487894	0.482586	0.48178	0.479566	0.480378	0.480398	0.480563	0.482206	0.483324	0.47603	0.47592	0.477211
U16M_66	40.5106	41.75	0.533564	0.526053	0.531925	0.525643	0.525212	0.547371	0.55896	0.54576	0.533224	0.544829	0.550709	0.543297	0.538351	0.538655	0.541746	0.540108	0.537738	0.540395	0.536574	0.536273	0.533333	0.537032	0.545354	0.543085	0.533268	0.535742	0.544059	0.542785	0.537035	0.541592	0.541352	0.531455	0.532067	0.536781	0.535778	0.532493	0.533706	0.534457	0.545473	0.542861	0.531684	0.537199	0.539443	0.54102	0.542201	0.538607	0.541284
U16M_67	52.8308	37	0.507954	0.509166	0.522143	0.521654	0.521357	0.515764	0.526343	0.529429	0.512058	0.509434	0.521853	0.517643	0.511052	0.51111	0.512404	0.520465	0.519638	0.519217	0.520122	0.516154	0.513457	0.516354	0.510363	0.51101	0.51119	0.50858	0.509196	0.50752	0.502569	0.503434	0.508384	0.502166	0.497589	0.497237	0.499137	0.499639	0.493478	0.492086	0.49042	0.489363	0.485764	0.486638	0.486641	0.484038	0.481812	0.483461	0.486756
U16M_68	36.9478	42	0.518952	0.520493	0.530549	0.533023	0.522992	0.518055	0.525199	0.522644	0.517759	0.520922	0.519006	0.519745	0.519575	0.522715	0.521297	0.521051	0.52199	0.518721	0.51585	0.51516	0.512192	0.51284	0.511941	0.510927	0.510361	0.51099	0.509423	0.507625	0.50503	0.503821	0.507358	0.503993	0.498301	0.495262	0.497689	0.498767	0.491011	0.492727	0.490975	0.487832	0.487803	0.487495	0.489251	0.48718	0.482176	0.482031	0.483479
U16M_69	43.0892	40.75	0.501519	0.489589	0.506551	0.49313	0.489043	0.501228	0.50818	0.502013	0.484994	0.490551	0.496195	0.48706	0.487842	0.495623	0.489351	0.49174	0.496248	0.490682	0.491844	0.492534	0.488846	0.48673	0.486691	0.488651	0.487565	0.488827	0.486728	0.486082	0.484792	0.480757	0.482081	0.4814	0.473614	0.471461	0.476318	0.477571	0.472994	0.471482	0.468443	0.468996	0.467298	0.462853	0.467549	0.468585	0.464457	0.464181	0.467169
U16M_70	46.6589	50	0.520901	0.507794	0.522212	0.528099	0.525532	0.52018	0.524302	0.525177	0.516147	0.513695	0.520675	0.52744	0.525981	0.5264	0.531083	0.524788	0.52056	0.523617	0.526077	0.521568	0.516123	0.516421	0.518004	0.523393	0.517803	0.515765	0.516629	0.51398	0.511528	0.513338	0.517583	0.507872	0.505003	0.502272	0.502435	0.502806	0.495823	0.496254	0.49816	0.497762	0.492797	0.492474	0.492336	0.49134	0.486711	0.48882	0.489587
U16M_71	37.8864	32.75	0.620892	0.603443	0.610101	0.613566	0.612651	0.614677	0.626201	0.625504	0.619955	0.624567	0.622532	0.613762	0.611858	0.631924	0.628029	0.637804	0.644512	0.631184	0.630411	0.633859	0.628477	0.626426	0.628785	0.629579	0.628453	0.639486	0.635498	0.633375	0.635217	0.635548	0.638901	0.632002	0.627211	0.630907	0.635224	0.637883	0.631115	0.630296	0.631615	0.628912	0.630549	0.630838	0.63549	0.638803	0.632395	0.636618	0.64084
U16M_72	31.7439	27.75	0.603249	0.606257	0.616671	0.618098	0.604469	0.601772	0.613691	0.612814	0.600751	0.600677	0.597126	0.603236	0.600021	0.596335	0.601469	0.604864	0.606072	0.605034	0.598494	0.597154	0.592608	0.589613	0.588114	0.588754	0.586594	0.588983	0.584446	0.58389	0.583077	0.583495	0.580121	0.57296	0.567874	0.562513	0.570332	0.571774	0.565048	0.56547	0.564739	0.563402	0.559254	0.557802	0.563738	0.562625	0.555803	0.55876	0.561889
U16M_73	33.1404	36.25	0.544515	0.544604	0.556248	0.557528	0.554631	0.562205	0.570561	0.56379	0.559408	0.562934	0.562689	0.555753	0.554653	0.564911	0.573417	0.57266	0.566583	0.567592	0.562735	0.560769	0.55686	0.559712	0.555168	0.551438	0.556104	0.5598	0.552459	0.551034	0.551906	0.552025	0.559563	0.553401	0.544971	0.539766	0.541692	0.542292	0.536665	0.537541	0.538116	0.535436	0.532129	0.534981	0.537412	0.535333	0.532382	0.532053	0.533915
U16M_74	39.6557	38.5	0.488791	0.495966	0.507719	0.489772	0.495888	0.520496	0.524607	0.511661	0.513155	0.521331	0.521301	0.508067	0.509533	0.512787	0.512632	0.505847	0.506992	0.503006	0.50861	0.510048	0.506042	0.501288	0.511254	0.507206	0.502063	0.502597	0.500666	0.497844	0.496468	0.500281	0.497655	0.487229	0.487647	0.487508	0.484932	0.480766	0.48305	0.483533	0.487059	0.483947	0.475627	0.479532	0.478236	0.477478	0.476237	0.473797	0.473016
U16M_75	38.1704	40.5	0.494819	0.483773	0.490928	0.481679	0.488082	0.50822	0.525692	0.502726	0.495511	0.495136	0.492382	0.494549	0.498474	0.503699	0.512595	0.509237	0.496747	0.497756	0.501102	0.493449	0.48779	0.486617	0.495009	0.496122	0.494085	0.491873	0.492201	0.492717	0.488688	0.486907	0.486102	0.48264	0.484305	0.484915	0.481469	0.47752	0.479818	0.479907	0.48224	0.479216	0.472808	0.473403	0.475862	0.478353	0.47557	0.470584	0.471217
U16M_76	39.8311	42.5	0.498088	0.506906	0.503023	0.497526	0.508828	0.531838	0.537664	0.52472	0.514232	0.51438	0.516653	0.515328	0.509805	0.515798	0.523572	0.513659	0.513075	0.518831	0.523487	0.520196	0.508314	0.510952	0.518156	0.518121	0.511691	0.510013	0.514099	0.508944	0.502162	0.503862	0.508403	0.503573	0.505846	0.50386	0.499427	0.499067	0.496303	0.495713	0.499782	0.496389	0.490623	0.490239	0.491939	0.493517	0.487285	0.483588	0.487207
U16M_77	36.9007	46.25	0.469894	0.471255	0.486245	0.470596	0.477833	0.491701	0.492661	0.487119	0.491168	0.483524	0.477718	0.478899	0.48347	0.490204	0.491534	0.480532	0.478157	0.479674	0.480439	0.480839	0.476576	0.473094	0.479131	0.477302	0.470947	0.466367	0.475609	0.472399	0.465142	0.469428	0.469633	0.462287	0.462122	0.461017	0.459963	0.459078	0.458869	0.457075	0.462921	0.459648	0.452838	0.452353	0.452913	0.453588	0.451983	0.451075	0.449749
U16M_78	40.4119	40	0.501474	0.495543	0.496574	0.497722	0.513505	0.517929	0.515236	0.506712	0.500573	0.501437	0.50703	0.500681	0.500745	0.512741	0.51721	0.509552	0.505455	0.511599	0.512388	0.505558	0.499902	0.497972	0.506302	0.505152	0.503072	0.496931	0.505354	0.502253	0.495557	0.492755	0.497806	0.493645	0.491941	0.491088	0.491592	0.489982	0.487802	0.484573	0.492087	0.489744	0.478536	0.484481	0.486489	0.486084	0.484285	0.481366	0.482574
U16M_79	36.7698	43.25	0.489937	0.493277	0.505241	0.511901	0.497837	0.497632	0.508578	0.501411	0.492907	0.505494	0.499241	0.49998	0.496382	0.502045	0.50951	0.517072	0.506275	0.498418	0.495699	0.494089	0.496228	0.500527	0.497749	0.500687	0.497957	0.499311	0.495836	0.496067	0.492482	0.490618	0.495257	0.492537	0.486254	0.485716	0.492769	0.490038	0.479948	0.481154	0.482247	0.481011	0.480505	0.476075	0.479815	0.481141	0.477261	0.478503	0.479497
U16M_80	38.2861	41	0.535087	0.535178	0.547231	0.550782	0.538821	0.53118	0.540891	0.54632	0.543285	0.547261	0.535688	0.538732	0.545449	0.5421	0.544292	0.550326	0.547361	0.532321	0.532344	0.535737	0.535604	0.53343	0.533304	0.53986	0.537862	0.538078	0.537112	0.534406	0.527328	0.528128	0.536024	0.531883	0.528254	0.520585	0.523544	0.525537	0.522095	0.523937	0.522336	0.517704	0.517669	0.518323	0.523713	0.524311	0.51738	0.517742	0.518738
U16M_81	45.6148	48.75	0.517236	0.515435	0.520636	0.506679	0.524228	0.543191	0.545443	0.527052	0.536624	0.535075	0.533532	0.52814	0.529734	0.543172	0.552987	0.544825	0.537791	0.5448	0.53754	0.532219	0.530248	0.532798	0.537425	0.537548	0.539942	0.533677	0.535687	0.533331	0.524757	0.524318	0.530415	0.522081	0.517487	0.520236	0.519254	0.514152	0.510644	0.512299	0.519276	0.514556	0.506412	0.511532	0.510403	0.507084	0.50625	0.504373	0.503811
U16M_82	31.5841	43	0.466328	0.465139	0.492492	0.478532	0.479067	0.497037	0.51541	0.493069	0.485147	0.49844	0.498232	0.484867	0.485886	0.495474	0.497843	0.488581	0.484537	0.487193	0.485129	0.483159	0.480013	0.481594	0.486594	0.487999	0.487613	0.489248	0.489676	0.480988	0.476998	0.478921	0.480978	0.475797	0.473001	0.471463	0.472595	0.471294	0.467637	0.46471	0.469179	0.472406	0.46614	0.466339	0.466342	0.469808	0.465151	0.464614	0.463987
U16M_83	44.6522	46	0.529414	0.540762	0.538867	0.549701	0.545795	0.537691	0.552517	0.542014	0.53603	0.548389	0.54775	0.545487	0.545692	0.550158	0.547087	0.554417	0.553409	0.552313	0.547834	0.544948	0.543411	0.548764	0.545561	0.5439	0.544226	0.54323	0.546791	0.544727	0.543653	0.546125	0.550524	0.542538	0.536211	0.53606	0.541081	0.542125	0.535796	0.53581	0.538011	0.54089	0.537084	0.53535	0.539839	0.542793	0.539915	0.539763	0.541953
U16M_84	36.0875	37.9544	0.52254	0.528655	0.544951	0.540358	0.537822	0.550195	0.55189	0.546547	0.54722	0.559758	0.557185	0.564714	0.56034	0.557276	0.556946	0.55802	0.554189	0.546107	0.551411	0.554765	0.554399	0.550053	0.541379	0.543088	0.547508	0.550989	0.547573	0.550916	0.543239	0.539198	0.545961	0.546799	0.544092	0.543275	0.541008	0.536146	0.541218	0.540738	0.537346	0.53359	0.526519	0.532262	0.532851	0.530843	0.526974	0.529575	0.530282
U16M_85	40.8638	36.0693	0.636773	0.617686	0.617596	0.6407	0.64217	0.650577	0.661552	0.665454	0.667167	0.665553	0.67121	0.675278	0.677411	0.682276	0.681404	0.674071	0.667388	0.680142	0.686564	0.690828	0.694927	0.697055	0.695624	0.693023	0.697318	0.703922	0.711016	0.710258	0.696711	0.700716	0.702083	0.708593	0.710056	0.707329	0.706624	0.710523	0.715364	0.71313	0.71209	0.707647	0.704125	0.71359	0.713233	0.716447	0.715223	0.718699	0.722946
U16M_86	37.1612	36.9067	0.540788	0.550522	0.556043	0.545702	0.547567	0.559036	0.559582	0.565309	0.558207	0.555082	0.566969	0.571836	0.56816	0.567411	0.561744	0.560983	0.560898	0.561723	0.562849	0.56244	0.565052	0.562215	0.555302	0.551904	0.554949	0.559803	0.557823	0.560633	0.549674	0.545442	0.547505	0.545319	0.541938	0.541547	0.541151	0.538167	0.545881	0.544064	0.542742	0.540149	0.534491	0.536231	0.536485	0.534392	0.531143	0.532782	0.534549
U16M_87	36.8584	38.806	0.537092	0.530838	0.514831	0.532025	0.534586	0.520196	0.519066	0.516095	0.518143	0.513647	0.512402	0.524643	0.536175	0.526681	0.520611	0.512272	0.523104	0.52665	0.50609	0.50899	0.516724	0.520696	0.515076	0.515763	0.512969	0.508589	0.502265	0.503813	0.505674	0.504993	0.501267	0.496466	0.50163	0.498453	0.497034	0.497713	0.492318	0.493781	0.490223	0.486795	0.483592	0.483363	0.483397	0.480539	0.48012	0.483385	0.483286
U16M_88	40.045	44.6368	0.537547	0.526366	0.526901	0.544922	0.54494	0.535892	0.527403	0.529876	0.527655	0.512658	0.513568	0.528218	0.529815	0.525456	0.519358	0.5217	0.530161	0.532327	0.516888	0.514437	0.51742	0.515964	0.514533	0.51494	0.516334	0.510471	0.506243	0.503612	0.504188	0.500737	0.496784	0.493696	0.49671	0.49166	0.490948	0.49065	0.48553	0.483456	0.482381	0.480537	0.476784	0.476479	0.477842	0.473774	0.471569	0.472896	0.473888
U16M_89	36.6321	45.1356	0.522286	0.531629	0.550936	0.533958	0.527395	0.536305	0.549319	0.551027	0.544803	0.54527	0.557307	0.570294	0.563419	0.558695	0.552656	0.548853	0.544554	0.552999	0.559972	0.55383	0.549661	0.550286	0.546008	0.547259	0.548496	0.544737	0.550078	0.546281	0.534794	0.53475	0.535324	0.534215	0.532249	0.530994	0.52778	0.525221	0.527293	0.528424	0.523559	0.518125	0.513833	0.513855	0.510859	0.507072	0.506562	0.508091	0.508037
U16M_90	35.4492	36.25	0.533127	0.53379	0.52346	0.535272	0.538598	0.536941	0.538241	0.538149	0.531252	0.520719	0.527606	0.534542	0.544539	0.536842	0.536047	0.539539	0.546201	0.539558	0.523112	0.523368	0.529787	0.527537	0.528361	0.529768	0.527986	0.520028	0.519183	0.518525	0.519702	0.517446	0.512454	0.509106	0.519278	0.510896	0.508114	0.511573	0.505828	0.501158	0.499052	0.49804	0.496596	0.496958	0.495259	0.489277	0.485801	0.491599	0.4904
U16M_91	44.4422	39.9017	0.557306	0.555365	0.545219	0.56126	0.559069	0.55986	0.545199	0.544108	0.547829	0.538133	0.536294	0.541087	0.546126	0.541645	0.535519	0.535551	0.546011	0.546734	0.533257	0.534376	0.542407	0.542877	0.542514	0.539888	0.53328	0.522283	0.523366	0.532955	0.531493	0.526653	0.52176	0.519282	0.520297	0.519914	0.519616	0.520424	0.518317	0.515526	0.51051	0.513663	0.50788	0.506658	0.506237	0.498708	0.494217	0.500276	0.501008
U16M_92	31.0944	39.4117	0.492459	0.498758	0.481684	0.501966	0.496196	0.496032	0.491478	0.493557	0.489758	0.482875	0.483253	0.491617	0.500835	0.504996	0.498045	0.490865	0.496113	0.497729	0.488863	0.48921	0.486392	0.48415	0.482606	0.486489	0.486041	0.481632	0.479239	0.47631	0.476944	0.478404	0.476698	0.473087	0.475981	0.472525	0.476445	0.476792	0.46878	0.469366	0.467124	0.46271	0.460297	0.463516	0.463467	0.459527	0.458158	0.461112	0.45979
U16M_93	33.0894	30.6741	0.495633	0.485127	0.490093	0.502794	0.502343	0.489704	0.484724	0.488111	0.487551	0.482956	0.480211	0.49257	0.495744	0.491	0.491917	0.486994	0.495722	0.494121	0.482622	0.482962	0.484235	0.484953	0.486498	0.485961	0.482653	0.479987	0.478466	0.47765	0.477031	0.479042	0.47654	0.472684	0.475665	0.474013	0.474319	0.475655	0.472534	0.471987	0.467995	0.468023	0.464925	0.46523	0.464759	0.46306	0.460809	0.461825	0.46383
U16M_94	40.5106	40	0.504903	0.499113	0.489901	0.505391	0.502223	0.502377	0.494016	0.498389	0.492244	0.477095	0.483438	0.499923	0.498285	0.494733	0.493444	0.491526	0.499457	0.501628	0.48979	0.490082	0.496117	0.493548	0.491594	0.491572	0.487945	0.48286	0.483061	0.482027	0.483026	0.484038	0.481495	0.478036	0.480957	0.478291	0.479136	0.478025	0.475835	0.47552	0.472032	0.473021	0.471064	0.46896	0.469878	0.464824	0.463883	0.468023	0.467463
U16M_95	40.6538	41.1901	0.528793	0.516224	0.514045	0.532984	0.535489	0.537002	0.539978	0.535875	0.529459	0.518045	0.523825	0.535959	0.544691	0.538366	0.527748	0.533949	0.545484	0.542829	0.52338	0.526802	0.533435	0.536269	0.535736	0.5368	0.533647	0.524409	0.527162	0.527211	0.52369	0.524874	0.521877	0.519276	0.527861	0.52771	0.525371	0.525296	0.519767	0.517651	0.516923	0.513384	0.510385	0.514351	0.515451	0.510441	0.510784	0.51097	0.509263
U16M_96	34.3342	39.75	0.524548	0.533454	0.527381	0.541171	0.535726	0.531656	0.531332	0.532834	0.534095	0.518006	0.52762	0.533886	0.541924	0.530157	0.52141	0.526271	0.538374	0.541335	0.524704	0.525429	0.527813	0.532484	0.52659	0.528667	0.531563	0.525393	0.524461	0.524737	0.525279	0.524012	0.517532	0.518777	0.523838	0.521936	0.520558	0.522417	0.518981	0.516769	0.514105	0.515175	0.512729	0.513078	0.518761	0.513484	0.511613	0.515119	0.517453
U16M_97	38.1345	42.25	0.538048	0.553184	0.541128	0.567605	0.561956	0.553001	0.549134	0.538706	0.541229	0.535617	0.550488	0.551681	0.555846	0.562705	0.554859	0.544249	0.553491	0.548963	0.541014	0.54665	0.549367	0.544164	0.54049	0.540238	0.539806	0.531829	0.534095	0.533351	0.534539	0.538211	0.530775	0.52357	0.531693	0.525298	0.52645	0.524073	0.517014	0.520672	0.51632	0.51371	0.513997	0.512731	0.512627	0.510202	0.507478	0.508577	0.510364
U16M_98	40.9598	44.25	0.499484	0.490751	0.48452	0.491852	0.492064	0.491063	0.483363	0.486873	0.485819	0.475042	0.473994	0.485692	0.489841	0.483638	0.475647	0.481353	0.489373	0.486652	0.474298	0.474152	0.476544	0.479309	0.478688	0.474612	0.474212	0.472442	0.468397	0.469718	0.468594	0.469162	0.46726	0.463679	0.466751	0.464546	0.463138	0.464363	0.45856	0.457839	0.458217	0.45794	0.45613	0.454757	0.455467	0.45426	0.453185	0.454232	0.455105
U16M_99	40.2291	43.1405	0.507741	0.495012	0.506129	0.519499	0.51537	0.515589	0.513261	0.509866	0.503429	0.493817	0.49941	0.50499	0.51294	0.503929	0.499329	0.502752	0.511241	0.508494	0.485449	0.493757	0.503788	0.498597	0.49297	0.497814	0.496315	0.487565	0.491096	0.490986	0.492388	0.492234	0.489039	0.480982	0.486064	0.485725	0.486428	0.484417	0.480092	0.477916	0.475904	0.475063	0.470484	0.472392	0.47244	0.468737	0.468287	0.468983	0.470199
U16M_100	47.96	40.898	0.490033	0.493992	0.49566	0.490431	0.489812	0.505511	0.502097	0.49659	0.493841	0.500176	0.51073	0.515603	0.502421	0.507028	0.508342	0.502101	0.499188	0.502238	0.505513	0.503322	0.504061	0.506614	0.501857	0.499737	0.507011	0.507334	0.501487	0.507348	0.499404	0.494765	0.49803	0.50126	0.501623	0.49753	0.49616	0.496571	0.502044	0.499347	0.494518	0.492935	0.489217	0.494284	0.491132	0.486758	0.486841	0.491299	0.49195
U16M_101	36.8362	43.25	0.501376	0.49022	0.489911	0.515618	0.519355	0.503064	0.498501	0.496439	0.499055	0.495298	0.493725	0.509532	0.511495	0.502389	0.491781	0.49679	0.502602	0.501649	0.491581	0.497047	0.503344	0.497011	0.497561	0.50054	0.499199	0.496155	0.495819	0.497219	0.498618	0.500137	0.49448	0.492631	0.500826	0.494351	0.496598	0.499832	0.496266	0.494953	0.49681	0.498589	0.498737	0.497884	0.499917	0.494596	0.494374	0.50112	0.503033
U16M_102	33.8889	34.1617	0.519346	0.523519	0.531741	0.533174	0.526326	0.526909	0.522963	0.520179	0.524653	0.510056	0.52048	0.521753	0.524168	0.524194	0.522979	0.527732	0.531184	0.534734	0.515698	0.515264	0.524686	0.518418	0.51971	0.523637	0.521954	0.516019	0.514088	0.51464	0.518906	0.520923	0.515206	0.514981	0.520012	0.518223	0.518759	0.521198	0.515465	0.512656	0.511039	0.511995	0.512857	0.513131	0.515013	0.510305	0.507945	0.51235	0.514137
U16M_103	59.0838	39.75	0.557643	0.545237	0.545128	0.568409	0.558643	0.545588	0.542744	0.547957	0.548748	0.538423	0.543131	0.552851	0.556736	0.54689	0.543817	0.545431	0.552373	0.550036	0.532566	0.537012	0.540539	0.534827	0.534217	0.534926	0.532856	0.525334	0.521614	0.522428	0.521712	0.517069	0.514464	0.511807	0.512511	0.507718	0.505651	0.505737	0.501741	0.496347	0.494133	0.495793	0.491874	0.490999	0.488579	0.483193	0.481038	0.483121	0.484582
U16M_104	43.0892	40.75	0.547223	0.553211	0.559088	0.574705	0.568068	0.569684	0.572194	0.554327	0.555308	0.547622	0.550923	0.571911	0.578295	0.565483	0.560632	0.562241	0.571886	0.571681	0.561067	0.561154	0.565133	0.567902	0.568585	0.567158	0.560543	0.551922	0.551785	0.554638	0.554694	0.551791	0.547142	0.546273	0.550624	0.550975	0.545985	0.546708	0.544155	0.541177	0.53822	0.537795	0.536738	0.536145	0.53644	0.527195	0.524019	0.530422	0.531817
U16M_105	40.045	45.5	0.507776	0.50383	0.506584	0.520449	0.524184	0.511084	0.50551	0.505531	0.506317	0.496058	0.498835	0.51157	0.524334	0.513294	0.506454	0.509633	0.518385	0.521788	0.501833	0.502399	0.511851	0.507587	0.502653	0.501826	0.50559	0.500933	0.50101	0.497744	0.498096	0.498267	0.494201	0.489941	0.493532	0.490455	0.494084	0.49551	0.489613	0.490285	0.487721	0.486994	0.485387	0.486382	0.484412	0.47923	0.47854	0.480142	0.481512
U16M_106	27.4088	38.6517	0.586407	0.578885	0.57425	0.594646	0.588491	0.578375	0.571423	0.574469	0.577364	0.563115	0.561892	0.583628	0.587256	0.580062	0.575408	0.574019	0.584363	0.588366	0.56941	0.566241	0.570236	0.566514	0.567341	0.568531	0.566467	0.560706	0.553164	0.55513	0.553716	0.550466	0.548887	0.546876	0.546466	0.542543	0.544084	0.542391	0.539701	0.536643	0.535944	0.537915	0.534181	0.533221	0.532759	0.528456	0.526471	0.529999	0.530611
U16M_107	47.2322	43.3918	0.502235	0.501706	0.512192	0.511541	0.506081	0.513515	0.516121	0.521366	0.51614	0.504967	0.512711	0.521488	0.515617	0.520985	0.517988	0.518682	0.51118	0.514108	0.516238	0.518103	0.520883	0.517137	0.513218	0.512113	0.513349	0.513986	0.514245	0.517727	0.510706	0.507077	0.508823	0.512719	0.509408	0.507048	0.505137	0.502947	0.508962	0.506293	0.503238	0.50142	0.496346	0.499933	0.496859	0.494088	0.492965	0.49686	0.497147
U16M_108	33.5299	39.1493	0.51611	0.497865	0.497384	0.512705	0.509106	0.503049	0.497714	0.511766	0.51323	0.490607	0.48526	0.501887	0.511386	0.507984	0.500743	0.492801	0.50104	0.509745	0.497706	0.495632	0.497372	0.499983	0.490934	0.489209	0.489643	0.485417	0.483865	0.484374	0.489846	0.484863	0.479434	0.479559	0.484062	0.478313	0.479093	0.482618	0.477571	0.473994	0.473425	0.472641	0.470121	0.4681	0.470203	0.468511	0.463393	0.465942	0.466143
U16M_109	38.3661	40.6493	0.508872	0.503607	0.499593	0.505232	0.511813	0.516392	0.516856	0.513726	0.516096	0.518974	0.522243	0.528592	0.519258	0.524682	0.519007	0.519625	0.514266	0.51411	0.521027	0.520957	0.514783	0.516761	0.516525	0.514848	0.512404	0.513503	0.516133	0.514971	0.508156	0.50803	0.51437	0.511057	0.510142	0.507328	0.506479	0.505343	0.509748	0.508325	0.506235	0.501849	0.496966	0.500336	0.498319	0.497636	0.496365	0.499689	0.501498
U16M_110	35.0237	37.2211	0.533442	0.53621	0.546551	0.532713	0.531983	0.538165	0.544524	0.552268	0.547753	0.555336	0.554663	0.561496	0.569939	0.564378	0.560538	0.558465	0.55428	0.561429	0.564529	0.556416	0.560292	0.560048	0.557584	0.555037	0.558489	0.560239	0.568137	0.569001	0.5577	0.55601	0.558715	0.561456	0.562669	0.559323	0.563729	0.562054	0.56415	0.565117	0.560302	0.556488	0.555909	0.561197	0.558032	0.555647	0.557903	0.561886	0.563921
U16M_111	41.0344	49.1281	0.566632	0.555468	0.580698	0.592388	0.581451	0.590046	0.591762	0.574004	0.575561	0.570798	0.576285	0.582619	0.590792	0.587284	0.584995	0.576224	0.582594	0.581641	0.55575	0.564283	0.579178	0.578877	0.577037	0.578916	0.573543	0.559859	0.562949	0.567685	0.57181	0.56839	0.553755	0.553913	0.564502	0.559409	0.558272	0.555595	0.547996	0.54698	0.545451	0.544421	0.541211	0.540473	0.538273	0.53246	0.529247	0.53212	0.534232
U16M_112	40.4311	44.5	0.50323	0.506431	0.50623	0.508192	0.507591	0.507337	0.51051	0.499317	0.499029	0.496209	0.495589	0.509908	0.510428	0.503355	0.494013	0.491731	0.502187	0.50567	0.488234	0.495429	0.501171	0.495771	0.497706	0.497256	0.494873	0.487133	0.490583	0.48963	0.490344	0.490975	0.485255	0.481009	0.486532	0.484875	0.484777	0.487159	0.483134	0.483991	0.482703	0.480278	0.480126	0.475425	0.477811	0.471599	0.469287	0.474588	0.478221
U16M_113	34.9235	27	0.641528	0.606885	0.613036	0.648656	0.647447	0.642121	0.634393	0.634229	0.628168	0.609708	0.606432	0.631718	0.642018	0.622101	0.629498	0.630526	0.638106	0.638806	0.616243	0.624598	0.629091	0.624901	0.623114	0.630139	0.63114	0.627067	0.621003	0.620599	0.625073	0.621732	0.610429	0.610706	0.622057	0.625799	0.622077	0.621584	0.620757	0.613864	0.612394	0.614078	0.608261	0.61535	0.617685	0.610339	0.607124	0.611379	0.613712
U16M_114	40.3891	40.75	0.492289	0.490409	0.487686	0.490968	0.494003	0.497925	0.495659	0.502192	0.491802	0.493919	0.504518	0.512389	0.506391	0.506551	0.507036	0.501064	0.494219	0.498553	0.506893	0.501005	0.498922	0.502976	0.500912	0.498698	0.499324	0.497926	0.502588	0.505266	0.499862	0.499385	0.501297	0.504024	0.504168	0.501426	0.497919	0.501117	0.506442	0.504372	0.502135	0.497518	0.494947	0.49979	0.501108	0.499967	0.499107	0.502512	0.506947
U16M_115	42.8535	42.25	0.541175	0.527391	0.523709	0.538335	0.538245	0.547863	0.532547	0.517003	0.520685	0.515652	0.524399	0.531068	0.541742	0.533905	0.527047	0.525584	0.528986	0.539929	0.524159	0.524282	0.530002	0.52583	0.523598	0.526671	0.526286	0.523323	0.52284	0.523783	0.525454	0.528265	0.521672	0.514493	0.520394	0.51992	0.522177	0.520931	0.518331	0.519509	0.519037	0.518424	0.517408	0.520822	0.520063	0.515157	0.515913	0.522157	0.523767
U16M_116	37.4067	45.7711	0.483199	0.489463	0.496748	0.502904	0.499887	0.500529	0.504098	0.509889	0.502406	0.505945	0.500463	0.506287	0.50409	0.50879	0.502369	0.501347	0.496559	0.499119	0.505945	0.501451	0.50381	0.501996	0.495359	0.495702	0.494497	0.499176	0.499872	0.50106	0.493596	0.492981	0.497643	0.49709	0.495835	0.492118	0.491375	0.489702	0.491017	0.488597	0.487198	0.487852	0.481558	0.483652	0.481222	0.479071	0.479705	0.483132	0.481693
U16M_117	42.2036	40.3993	0.631083	0.635349	0.624984	0.642936	0.643192	0.645682	0.64154	0.644284	0.647278	0.631598	0.645026	0.662275	0.668473	0.668366	0.660459	0.659685	0.682395	0.68197	0.664308	0.666609	0.676289	0.675768	0.680429	0.683558	0.680275	0.674563	0.6768	0.674058	0.683995	0.684984	0.679001	0.678212	0.687595	0.686956	0.688525	0.690573	0.688653	0.688949	0.689891	0.691432	0.687183	0.692263	0.699617	0.69143	0.691811	0.700176	0.703313
U16M_118	36.4016	43.8905	0.640888	0.632999	0.624533	0.645325	0.651784	0.644374	0.637134	0.637931	0.631393	0.621942	0.628418	0.640855	0.642447	0.641452	0.63907	0.643395	0.64901	0.651704	0.631782	0.628031	0.639925	0.640549	0.644662	0.640453	0.638257	0.633556	0.630202	0.625282	0.626229	0.624664	0.621109	0.615997	0.620846	0.618397	0.618847	0.616708	0.611778	0.608363	0.607009	0.60387	0.597618	0.600428	0.598546	0.591426	0.588316	0.589808	0.593573
U16M_119	40.4219	44.7141	0.53412	0.537793	0.536258	0.556043	0.55059	0.547726	0.55032	0.554299	0.53917	0.532401	0.539775	0.549741	0.55733	0.551902	0.546556	0.537541	0.549916	0.554952	0.538389	0.53973	0.54096	0.542332	0.545021	0.541193	0.540483	0.53573	0.533771	0.5315	0.5314	0.529602	0.525767	0.523655	0.526311	0.522851	0.525288	0.525527	0.518936	0.516462	0.515261	0.516134	0.512379	0.510054	0.511391	0.507059	0.504448	0.509566	0.510562
U16M_120	33.4651	34.1729	0.569693	0.570889	0.567852	0.569122	0.560858	0.559659	0.557171	0.55319	0.541274	0.530886	0.545427	0.553323	0.560284	0.55413	0.549422	0.54997	0.561307	0.563723	0.545064	0.546986	0.555638	0.551305	0.547848	0.549457	0.554502	0.550256	0.545791	0.550548	0.552445	0.549204	0.552173	0.549255	0.554256	0.553307	0.550276	0.553094	0.554455	0.552956	0.552933	0.552488	0.551948	0.552922	0.552942	0.550022	0.548221	0.558795	0.56302
U16M_121	31.7979	33.5821	0.53803	0.533566	0.540441	0.551884	0.551124	0.552056	0.553974	0.551872	0.538925	0.519491	0.534603	0.534173	0.540877	0.539296	0.536499	0.54156	0.54442	0.54396	0.528171	0.532864	0.538496	0.536502	0.537493	0.537484	0.532751	0.526155	0.524698	0.522985	0.521764	0.525077	0.523212	0.519211	0.523075	0.525954	0.528072	0.523397	0.51655	0.516449	0.512714	0.509337	0.50771	0.508846	0.509967	0.505311	0.503858	0.506056	0.506074
U16M_122	41.5159	45.5	0.513348	0.491293	0.485523	0.492097	0.500538	0.497716	0.485544	0.489856	0.49685	0.483277	0.477951	0.486793	0.491119	0.487221	0.482822	0.480571	0.493353	0.495307	0.479633	0.479413	0.48459	0.481765	0.480648	0.480016	0.477582	0.474278	0.474847	0.476137	0.474409	0.47302	0.468604	0.468121	0.469104	0.467938	0.473337	0.471792	0.469247	0.467469	0.46469	0.464116	0.459626	0.458632	0.459437	0.455956	0.454612	0.45836	0.457966
U16M_123	40.3891	41.8955	0.513678	0.518752	0.523707	0.532794	0.52397	0.524171	0.533313	0.519719	0.515903	0.509139	0.512646	0.512898	0.52201	0.527278	0.525349	0.520976	0.526108	0.531394	0.516996	0.515876	0.527724	0.527786	0.522446	0.52457	0.52614	0.521529	0.517637	0.516035	0.523557	0.524178	0.517155	0.513837	0.520841	0.522417	0.521467	0.524564	0.520968	0.523549	0.522133	0.521333	0.521983	0.523006	0.52208	0.520939	0.522871	0.527784	0.531367
U16M_124	40.5791	45.3818	0.52822	0.52772	0.536444	0.543101	0.547087	0.531036	0.529802	0.533172	0.528716	0.517262	0.524133	0.535817	0.538108	0.529531	0.534276	0.536276	0.533483	0.53898	0.523915	0.526619	0.534195	0.53251	0.528067	0.526943	0.531392	0.529987	0.52339	0.522657	0.52673	0.531184	0.52392	0.518638	0.527507	0.524093	0.522594	0.526382	0.521409	0.52378	0.521301	0.519909	0.515719	0.520336	0.52012	0.515472	0.51105	0.514219	0.519092
U16M_125	34.0119	41.25	0.507104	0.507117	0.507929	0.514068	0.521896	0.527786	0.516277	0.517155	0.514298	0.514627	0.524935	0.528451	0.519588	0.525044	0.520515	0.51739	0.514254	0.51375	0.517002	0.520628	0.518773	0.516628	0.510768	0.513214	0.516021	0.515061	0.511233	0.514784	0.513209	0.508383	0.509159	0.508074	0.505035	0.502533	0.506633	0.503996	0.505012	0.502743	0.499575	0.498429	0.496411	0.500149	0.498163	0.493816	0.49334	0.493503	0.496281
U16M_126	35.0936	41.0446	0.525528	0.519184	0.515459	0.533378	0.535118	0.527341	0.525595	0.53437	0.518426	0.501172	0.515475	0.529729	0.53538	0.528237	0.518829	0.520322	0.532512	0.534779	0.514285	0.511903	0.514573	0.522018	0.520968	0.520714	0.520831	0.506593	0.506924	0.507788	0.509718	0.50949	0.5054	0.502164	0.506658	0.503757	0.50329	0.500122	0.497687	0.496422	0.493461	0.491855	0.489548	0.488112	0.487781	0.481683	0.480253	0.485196	0.486231
U16M_127	38.462	40	0.52131	0.518754	0.50689	0.524418	0.519338	0.523261	0.530654	0.527584	0.515627	0.500867	0.51021	0.517046	0.525798	0.514155	0.511488	0.515838	0.527141	0.52685	0.511669	0.51127	0.515069	0.511572	0.51435	0.514492	0.509699	0.501836	0.50252	0.502474	0.506952	0.505124	0.497318	0.496371	0.504579	0.501084	0.499296	0.497344	0.493354	0.490432	0.485075	0.481536	0.478963	0.479432	0.478652	0.47302	0.472391	0.478888	0.477522
U16M_128	40.1301	44.2786	0.63697	0.630876	0.642527	0.667012	0.66182	0.636472	0.624285	0.641559	0.647864	0.636601	0.647829	0.676563	0.679708	0.651986	0.646023	0.661919	0.672837	0.684363	0.666774	0.655692	0.665903	0.668874	0.671019	0.669615	0.67084	0.664684	0.662831	0.665204	0.674293	0.676082	0.668154	0.664287	0.674556	0.670804	0.671631	0.681706	0.683934	0.677069	0.674115	0.676885	0.67779	0.68679	0.688866	0.680664	0.681123	0.690136	0.69776
U16M_129	27.1637	42.8218	0.506525	0.508485	0.521394	0.520118	0.515511	0.521828	0.524929	0.532192	0.525599	0.521765	0.534831	0.53597	0.531942	0.533551	0.528899	0.527479	0.520446	0.518989	0.523102	0.523764	0.529866	0.52693	0.525443	0.521546	0.521904	0.522935	0.521952	0.523806	0.519773	0.519638	0.51998	0.521389	0.519349	0.516344	0.515022	0.511165	0.51438	0.510411	0.509037	0.509823	0.503597	0.503082	0.501996	0.500046	0.49883	0.498221	0.497487
U16M_130	36.0875	36.408	0.526903	0.508096	0.514197	0.530828	0.517813	0.512451	0.516122	0.523983	0.523977	0.50399	0.505245	0.516839	0.520803	0.513103	0.508205	0.508607	0.516118	0.521931	0.509473	0.510624	0.518107	0.514405	0.516184	0.511686	0.51196	0.510869	0.512067	0.513034	0.513851	0.516029	0.509609	0.5089	0.515644	0.514972	0.517037	0.515767	0.515274	0.517238	0.51387	0.513393	0.511278	0.517527	0.522473	0.515972	0.513646	0.518757	0.521615
U16M_131	35.6837	36.25	0.646239	0.661941	0.653727	0.665645	0.667149	0.670999	0.661126	0.662542	0.660768	0.652179	0.667168	0.674792	0.67344	0.673269	0.674435	0.675534	0.685434	0.690693	0.663374	0.666029	0.668468	0.668205	0.678012	0.689502	0.691713	0.676358	0.66928	0.680894	0.687023	0.689753	0.687105	0.681055	0.68777	0.684914	0.694577	0.69979	0.684299	0.68719	0.689847	0.691801	0.687634	0.691948	0.697897	0.694258	0.695853	0.698269	0.706629
U16M_132	40.045	41.8968	0.507488	0.509178	0.516193	0.502903	0.512714	0.524773	0.520931	0.521811	0.526385	0.531575	0.532473	0.529986	0.526446	0.53805	0.526744	0.520069	0.518745	0.523175	0.528714	0.524918	0.523872	0.524481	0.518163	0.517697	0.515627	0.514338	0.521123	0.525429	0.519257	0.514933	0.516928	0.521117	0.518766	0.516386	0.516028	0.51448	0.512949	0.516751	0.512238	0.509114	0.505758	0.511604	0.511071	0.50636	0.502911	0.507452	0.510934
U16M_133	34.9235	38.5	0.497795	0.493225	0.49793	0.514451	0.50971	0.503	0.497239	0.497503	0.496207	0.490921	0.494201	0.5022	0.506957	0.494453	0.490683	0.494362	0.498588	0.505697	0.492007	0.488523	0.490704	0.492081	0.493399	0.493386	0.491255	0.487419	0.48684	0.483994	0.484613	0.485859	0.482612	0.477474	0.485029	0.483967	0.484437	0.486353	0.479256	0.478398	0.475753	0.47407	0.472107	0.474168	0.474812	0.468764	0.467986	0.473258	0.473711
U16M_134	38.9143	39.3513	0.4695	0.482101	0.499715	0.484404	0.48003	0.491058	0.497676	0.497614	0.484381	0.486775	0.498802	0.489048	0.489329	0.494766	0.489644	0.480317	0.478592	0.482858	0.484087	0.485174	0.487721	0.48966	0.482588	0.484252	0.485114	0.484615	0.488409	0.487338	0.478	0.477009	0.480278	0.483637	0.48289	0.477671	0.474686	0.47481	0.478345	0.47384	0.471468	0.469509	0.465774	0.468135	0.464823	0.465732	0.465769	0.468351	0.469925
U16M_135	47.1878	40.2985	0.466221	0.469299	0.472365	0.468482	0.470633	0.480722	0.487963	0.489819	0.482891	0.488041	0.493328	0.484632	0.478149	0.484178	0.48742	0.485436	0.478105	0.478767	0.480671	0.480567	0.480903	0.479814	0.479568	0.477714	0.476521	0.478966	0.480907	0.482891	0.474921	0.470841	0.474448	0.474782	0.472399	0.47026	0.469875	0.46679	0.470887	0.46842	0.467639	0.466048	0.461755	0.465229	0.464276	0.462488	0.460336	0.463436	0.463914
U16M_136	39.1987	41.75	0.514402	0.525422	0.521958	0.516804	0.516779	0.526706	0.515732	0.521254	0.527534	0.519491	0.518129	0.520027	0.520774	0.520032	0.519595	0.519953	0.524411	0.518369	0.519027	0.525603	0.526141	0.519955	0.529132	0.52588	0.518453	0.52247	0.523388	0.523646	0.516493	0.516319	0.513736	0.515204	0.525605	0.525815	0.516779	0.517063	0.519833	0.520606	0.520535	0.51884	0.520764	0.522382	0.522029	0.520568	0.521085	0.52888	0.527063
U16M_137	39.8766	43	0.471111	0.466964	0.471876	0.470978	0.467277	0.478803	0.476423	0.475457	0.479923	0.481831	0.483199	0.480473	0.481524	0.479114	0.479401	0.478297	0.484256	0.479415	0.476612	0.482445	0.487455	0.481355	0.480954	0.477521	0.482471	0.481513	0.482392	0.481747	0.474863	0.473374	0.473065	0.477322	0.475766	0.474363	0.468848	0.468861	0.473067	0.470853	0.467458	0.467283	0.467579	0.465291	0.463899	0.461782	0.461166	0.461199	0.457813
U16M_138	39.4225	41.25	0.510383	0.502784	0.503929	0.501787	0.503937	0.514959	0.512785	0.505835	0.511973	0.512216	0.507598	0.517552	0.516216	0.509772	0.513748	0.506713	0.505366	0.496586	0.496198	0.505214	0.508987	0.508043	0.509519	0.507531	0.509286	0.50577	0.507282	0.506064	0.494982	0.494182	0.494148	0.495232	0.494468	0.48788	0.481829	0.485297	0.486207	0.485988	0.48489	0.479826	0.480064	0.480328	0.477749	0.474642	0.476257	0.478265	0.476721
U16M_139	36.4473	34.75	0.526578	0.528368	0.534686	0.534773	0.528857	0.533371	0.532822	0.531709	0.529961	0.531886	0.534697	0.53759	0.542611	0.536529	0.5367	0.533892	0.543033	0.527593	0.525265	0.530661	0.533529	0.534947	0.53591	0.531677	0.529416	0.52654	0.532295	0.531992	0.522137	0.520303	0.518037	0.525867	0.525117	0.521978	0.514951	0.514319	0.516033	0.514826	0.513725	0.509033	0.509359	0.509684	0.506814	0.504711	0.503858	0.502773	0.500605
U16M_140	41.7736	41.25	0.492195	0.497998	0.499548	0.498248	0.496044	0.506787	0.495485	0.495464	0.499216	0.508014	0.500741	0.506267	0.51242	0.500808	0.496629	0.496811	0.503474	0.492176	0.487924	0.499953	0.505869	0.502332	0.500369	0.496915	0.495576	0.494981	0.495472	0.497085	0.489621	0.491274	0.490348	0.493651	0.494609	0.491066	0.486177	0.484918	0.48673	0.485109	0.486864	0.484617	0.480443	0.482767	0.481216	0.47608	0.477734	0.478014	0.473829
U16M_141	33.1853	34.5	0.513271	0.49904	0.503441	0.492174	0.483023	0.493973	0.496354	0.507458	0.515522	0.516402	0.518071	0.514007	0.511058	0.499763	0.500946	0.500007	0.507339	0.50044	0.496618	0.501387	0.506361	0.507955	0.506595	0.500234	0.498568	0.497789	0.503745	0.504818	0.503093	0.499526	0.495928	0.497736	0.499504	0.493722	0.494316	0.495354	0.498459	0.497705	0.496264	0.493851	0.495193	0.494199	0.493542	0.491455	0.492385	0.496891	0.495127
U16M_142	37.9849	45.25	0.532654	0.531102	0.529779	0.536192	0.533884	0.543399	0.539342	0.539675	0.549347	0.54185	0.53532	0.542094	0.545127	0.538732	0.537789	0.537225	0.541001	0.529683	0.527468	0.531784	0.535609	0.536848	0.541141	0.534442	0.533589	0.535691	0.537058	0.534813	0.526549	0.524464	0.523805	0.526467	0.52103	0.518392	0.512111	0.509867	0.516179	0.51426	0.513282	0.510288	0.510905	0.509456	0.509962	0.508282	0.505113	0.507244	0.504159
U16M_143	44.794	37.125	0.501716	0.507662	0.499449	0.501161	0.499931	0.509127	0.504144	0.505557	0.503596	0.501914	0.507348	0.50786	0.508848	0.502294	0.506292	0.503067	0.5093	0.50618	0.499932	0.502891	0.503986	0.505996	0.505722	0.501972	0.505671	0.501216	0.501195	0.503674	0.493146	0.491557	0.493627	0.495688	0.498247	0.493094	0.489727	0.487658	0.490206	0.490145	0.488891	0.487432	0.48854	0.486014	0.483029	0.481557	0.482047	0.482606	0.480809
U16M_144	40.4475	40.5	0.470055	0.466357	0.460711	0.474009	0.47544	0.472869	0.473165	0.467879	0.473403	0.471733	0.463608	0.467126	0.475656	0.470931	0.473571	0.471242	0.471303	0.460311	0.457931	0.464562	0.472084	0.47004	0.470401	0.470206	0.468273	0.465153	0.468695	0.464396	0.456382	0.459488	0.456358	0.458188	0.462567	0.459359	0.453538	0.454475	0.457126	0.456582	0.454694	0.452746	0.454122	0.451943	0.45291	0.45065	0.447184	0.445944	0.446059
U16M_145	39.3009	42.75	0.454566	0.44626	0.437918	0.439043	0.442774	0.457423	0.455884	0.448194	0.453012	0.452291	0.450911	0.452004	0.449219	0.44508	0.449167	0.445803	0.45084	0.444774	0.444138	0.447873	0.448411	0.447102	0.448731	0.447956	0.444699	0.443379	0.448714	0.445326	0.438365	0.439	0.437676	0.440924	0.440877	0.437326	0.433914	0.432551	0.43665	0.436396	0.436914	0.434238	0.433615	0.433532	0.433184	0.430737	0.430641	0.430322	0.428444
U16M_146	40.7794	39.25	0.532262	0.523225	0.508143	0.515078	0.520419	0.526331	0.528754	0.531215	0.52928	0.52529	0.527307	0.52844	0.532555	0.531793	0.532541	0.527134	0.536023	0.52742	0.52213	0.527775	0.529858	0.527571	0.528254	0.528274	0.530005	0.52916	0.533383	0.531584	0.525365	0.524608	0.521514	0.526433	0.530639	0.526766	0.522019	0.522245	0.523525	0.524511	0.526222	0.522654	0.523505	0.523504	0.521943	0.519578	0.521212	0.52318	0.520368
U16M_147	39.6391	40.5	0.507555	0.508404	0.517278	0.510112	0.508642	0.526809	0.524274	0.521865	0.518698	0.523135	0.524225	0.522866	0.519736	0.51684	0.515838	0.516631	0.518951	0.509672	0.513365	0.513998	0.512562	0.513799	0.518716	0.516118	0.514264	0.509569	0.513624	0.514314	0.511921	0.506954	0.506397	0.511466	0.511218	0.511683	0.50483	0.504733	0.508499	0.509818	0.510122	0.506052	0.506223	0.509733	0.506496	0.505763	0.506303	0.506381	0.505433
U16M_148	27.3122	31.5	0.531067	0.534748	0.520132	0.520001	0.51828	0.532576	0.531467	0.525675	0.527022	0.527624	0.528003	0.532282	0.531986	0.521391	0.524736	0.53099	0.535602	0.527011	0.523512	0.526616	0.526617	0.525228	0.52745	0.524222	0.522412	0.52173	0.527196	0.525497	0.517632	0.517406	0.517549	0.523626	0.521762	0.517386	0.51484	0.515608	0.519317	0.519953	0.518956	0.51286	0.513572	0.51643	0.514288	0.511686	0.512559	0.51495	0.511495
U16M_149	27.6071	28.25	0.549912	0.546405	0.547006	0.549204	0.541702	0.551584	0.549721	0.557285	0.561663	0.560492	0.562624	0.565383	0.559395	0.557535	0.560591	0.561542	0.563485	0.557784	0.556476	0.561187	0.567331	0.562861	0.563686	0.561141	0.564382	0.563545	0.56421	0.563119	0.555238	0.55346	0.552996	0.556422	0.556351	0.5515	0.547704	0.547184	0.550344	0.549685	0.546628	0.544639	0.543154	0.542222	0.542715	0.539205	0.537593	0.537606	0.53498
U16M_150	32.3594	36.75	0.53499	0.5399	0.535224	0.54089	0.535525	0.540855	0.537859	0.543146	0.547181	0.547983	0.54686	0.558558	0.56758	0.553359	0.556458	0.552154	0.562113	0.557888	0.553871	0.549327	0.552615	0.555432	0.557925	0.551953	0.553399	0.551278	0.553532	0.551246	0.540249	0.540508	0.538387	0.541631	0.544628	0.543847	0.531454	0.532095	0.53331	0.530343	0.530243	0.527406	0.527568	0.527567	0.522968	0.518726	0.519177	0.517841	0.513669
U16M_151	40.3891	42.25	0.464267	0.465268	0.467892	0.461775	0.462926	0.481648	0.477172	0.470943	0.477989	0.481011	0.478653	0.48197	0.480895	0.470392	0.474015	0.474194	0.480235	0.477444	0.47516	0.478581	0.477061	0.476392	0.479656	0.475177	0.474977	0.475145	0.473661	0.475072	0.465762	0.465662	0.468998	0.471565	0.473129	0.470013	0.461565	0.462425	0.463259	0.461921	0.460968	0.461858	0.461445	0.461709	0.45849	0.454565	0.454887	0.455231	0.452077
U16M_152	38.2185	40	0.465285	0.467603	0.459622	0.464792	0.457381	0.462069	0.462825	0.46576	0.462837	0.461796	0.464441	0.471762	0.469612	0.464892	0.46433	0.458131	0.467743	0.463552	0.461735	0.460579	0.465723	0.464686	0.463694	0.459987	0.462779	0.459012	0.460681	0.46139	0.453153	0.45162	0.452795	0.455453	0.456867	0.452531	0.445977	0.446923	0.44889	0.448808	0.447707	0.445453	0.444516	0.444973	0.443661	0.440781	0.440658	0.442079	0.440113
U16M_153	43.4828	46.25	0.529693	0.52373	0.526421	0.528647	0.530143	0.541229	0.536514	0.534352	0.530828	0.533155	0.537843	0.542851	0.543828	0.53785	0.539586	0.539181	0.545972	0.537261	0.534229	0.544293	0.545825	0.545203	0.546428	0.538568	0.53761	0.535995	0.541018	0.537182	0.535261	0.532992	0.52648	0.530211	0.534492	0.531524	0.525496	0.527059	0.526843	0.526615	0.52721	0.524443	0.524196	0.523247	0.522684	0.518925	0.518196	0.519635	0.516505
U16M_154	40.2848	37.75	0.526041	0.523205	0.507703	0.511076	0.506101	0.517152	0.527839	0.526119	0.523823	0.521959	0.513352	0.520219	0.521642	0.511929	0.517807	0.516777	0.5255	0.510075	0.507421	0.516983	0.515198	0.50916	0.508732	0.507953	0.507436	0.503895	0.504287	0.500092	0.494182	0.491073	0.488708	0.492127	0.490651	0.488691	0.485004	0.483745	0.484255	0.482797	0.480568	0.478019	0.479781	0.475888	0.476013	0.475209	0.472585	0.471228	0.47046
U16M_155	42.6833	36	0.51415	0.517476	0.500937	0.499553	0.494705	0.517729	0.520535	0.514388	0.510212	0.514063	0.512033	0.51519	0.517839	0.515601	0.516097	0.515059	0.520074	0.516814	0.517531	0.521334	0.524903	0.521808	0.52436	0.524249	0.520758	0.51893	0.527915	0.528715	0.523384	0.520413	0.520645	0.528317	0.532003	0.528737	0.525723	0.527943	0.527453	0.52928	0.533471	0.52881	0.529907	0.533373	0.533085	0.530387	0.536401	0.539832	0.535695
U16M_156	38.9143	39	0.49091	0.486415	0.491634	0.49154	0.488391	0.489846	0.490505	0.488754	0.492909	0.489744	0.493066	0.499518	0.497576	0.492519	0.495471	0.494609	0.49589	0.490344	0.487345	0.491166	0.49306	0.494235	0.494302	0.492917	0.491097	0.490616	0.493067	0.492019	0.482415	0.481714	0.480847	0.48449	0.486207	0.484398	0.478336	0.479802	0.481283	0.481872	0.477962	0.475449	0.475251	0.476934	0.475731	0.472788	0.471214	0.469572	0.470308
U16M_157	33.713	37.75	0.514129	0.508616	0.497097	0.507185	0.497946	0.509223	0.512338	0.51122	0.510152	0.515	0.516006	0.509457	0.514046	0.515073	0.511516	0.514353	0.51905	0.50953	0.509061	0.512663	0.51357	0.512294	0.511441	0.509124	0.509389	0.503103	0.509661	0.507418	0.498017	0.495603	0.497109	0.504644	0.506162	0.503965	0.492923	0.492489	0.493332	0.489994	0.490146	0.486189	0.483332	0.483332	0.482556	0.482259	0.480511	0.481584	0.477549
U16M_158	33.2607	34.25	0.520707	0.513877	0.507338	0.50877	0.512328	0.528171	0.526723	0.520807	0.519185	0.522268	0.526311	0.530594	0.52929	0.527171	0.53487	0.529675	0.533034	0.53288	0.526886	0.526633	0.532163	0.531721	0.534066	0.530114	0.528361	0.528491	0.533069	0.533703	0.527891	0.524896	0.525254	0.527666	0.529765	0.527508	0.522235	0.52055	0.522958	0.526957	0.527531	0.52289	0.525277	0.523579	0.521796	0.521673	0.521399	0.522534	0.520697
U16M_159	37.4067	37	0.579591	0.569254	0.576286	0.573853	0.57765	0.589458	0.584843	0.579243	0.582335	0.58315	0.585448	0.584521	0.579604	0.577051	0.583913	0.580558	0.589401	0.574503	0.566071	0.572195	0.576613	0.575755	0.579742	0.572294	0.575096	0.57481	0.57069	0.569143	0.557187	0.553982	0.555629	0.560045	0.562519	0.55815	0.549782	0.548103	0.552844	0.546839	0.546423	0.543749	0.539415	0.539396	0.538387	0.534694	0.53108	0.532684	0.527311
U16M_160	63.3622	41.75	0.485595	0.474557	0.482592	0.466059	0.479856	0.499066	0.491143	0.485353	0.486455	0.487827	0.481676	0.48911	0.483103	0.475272	0.485218	0.482803	0.489823	0.478891	0.479435	0.480154	0.482655	0.480666	0.486509	0.484036	0.482882	0.48632	0.486385	0.48387	0.478572	0.477473	0.472119	0.476419	0.479809	0.476658	0.470745	0.473088	0.47677	0.476276	0.476956	0.475447	0.477847	0.477411	0.47729	0.475309	0.476307	0.479747	0.479861
U16M_161	40.4475	42.25	0.575564	0.593874	0.566374	0.571775	0.56845	0.584738	0.581508	0.585686	0.585562	0.591182	0.589892	0.588163	0.592953	0.595257	0.599637	0.604256	0.610812	0.594455	0.589377	0.588124	0.592377	0.597202	0.596201	0.590467	0.596749	0.598767	0.595737	0.595203	0.583699	0.579414	0.582109	0.58877	0.591362	0.592177	0.584009	0.581375	0.58388	0.584395	0.582848	0.578696	0.579542	0.581538	0.579957	0.575778	0.573247	0.576569	0.573254
U16M_162	33.3323	41.25	0.517502	0.525691	0.538197	0.523582	0.522899	0.536549	0.531893	0.531603	0.528701	0.534021	0.533493	0.538812	0.542141	0.544785	0.54523	0.529707	0.532697	0.521341	0.52162	0.534457	0.537762	0.533084	0.537636	0.52533	0.517607	0.517976	0.523184	0.518843	0.514434	0.511856	0.515081	0.518593	0.516047	0.51751	0.508375	0.504305	0.507522	0.50368	0.505147	0.502637	0.503181	0.502777	0.499936	0.501101	0.501236	0.501849	0.498616
U16M_163	42.6833	47.25	0.52334	0.516294	0.512002	0.514909	0.512856	0.52943	0.528939	0.525849	0.529081	0.534457	0.535694	0.536746	0.533098	0.536638	0.537291	0.534962	0.540108	0.535736	0.532718	0.532704	0.534727	0.532614	0.531826	0.528946	0.529154	0.526899	0.528239	0.526807	0.518639	0.516941	0.513621	0.519609	0.517677	0.512277	0.507683	0.508814	0.506269	0.505451	0.50472	0.499794	0.500033	0.499205	0.496573	0.4926	0.491558	0.488636	0.48765
U16M_164	32.5359	34.5	0.558618	0.557684	0.553176	0.551386	0.547468	0.548544	0.544827	0.546569	0.557777	0.551341	0.553779	0.559246	0.559669	0.558206	0.559346	0.553356	0.559272	0.549487	0.542325	0.549651	0.55357	0.550338	0.550337	0.546839	0.549806	0.544677	0.54722	0.546848	0.534659	0.534137	0.53175	0.53755	0.538747	0.532373	0.527329	0.52691	0.526113	0.524466	0.523932	0.520522	0.520186	0.518275	0.515397	0.513158	0.512571	0.511481	0.508092
U16M_165	34.8026	38.25	0.478518	0.47554	0.47981	0.479139	0.465647	0.472465	0.470517	0.469566	0.466097	0.480447	0.485572	0.481665	0.475829	0.471603	0.467833	0.469585	0.480856	0.469849	0.469143	0.468398	0.475081	0.471656	0.474631	0.469419	0.473342	0.472875	0.47109	0.469735	0.46599	0.465986	0.465535	0.465185	0.463743	0.462865	0.459533	0.458867	0.460362	0.462691	0.462417	0.456763	0.456429	0.457778	0.45723	0.454702	0.454688	0.455142	0.453686
U16M_166	34.1726	37.5	0.527935	0.53556	0.534787	0.53477	0.531596	0.531365	0.526361	0.534003	0.538859	0.539951	0.536665	0.538678	0.549389	0.54749	0.545916	0.534932	0.541931	0.543325	0.541701	0.546061	0.541273	0.535265	0.538475	0.535226	0.531516	0.530262	0.534099	0.537254	0.529779	0.526262	0.523728	0.523907	0.526623	0.522809	0.515294	0.515671	0.522256	0.516256	0.512017	0.510317	0.509859	0.508606	0.50583	0.503602	0.504137	0.503522	0.502257
U16M_167	37.9621	44.5	0.473584	0.465958	0.464036	0.458252	0.457016	0.474687	0.475793	0.467755	0.463506	0.469902	0.478266	0.479182	0.48299	0.47665	0.47404	0.472108	0.473455	0.466186	0.464011	0.465547	0.470007	0.471837	0.474261	0.468763	0.471585	0.474453	0.474892	0.468253	0.458874	0.463947	0.464149	0.464695	0.468288	0.464487	0.45664	0.458791	0.462223	0.458633	0.459712	0.457943	0.459949	0.459443	0.455973	0.45336	0.455725	0.455413	0.454114
U16M_168	36.7258	39	0.504294	0.498243	0.495134	0.495695	0.494997	0.508181	0.510609	0.501408	0.506186	0.508996	0.504623	0.505102	0.509866	0.501798	0.502665	0.496496	0.506636	0.502491	0.498565	0.504162	0.501692	0.500924	0.500957	0.498232	0.499972	0.498456	0.500634	0.502322	0.496147	0.493912	0.491375	0.495532	0.497195	0.49284	0.486246	0.48814	0.488003	0.486348	0.485415	0.480747	0.480785	0.482043	0.479901	0.477699	0.477228	0.476253	0.474465
U16M_169	38.2185	42.25	0.595625	0.586669	0.577591	0.589379	0.590643	0.606964	0.617148	0.603489	0.608412	0.60707	0.608862	0.62413	0.625713	0.620091	0.625397	0.623413	0.626004	0.611469	0.617499	0.621834	0.623288	0.623777	0.626362	0.624491	0.629727	0.634205	0.639834	0.638541	0.630234	0.637181	0.638814	0.642669	0.648949	0.645116	0.636563	0.639057	0.647994	0.647528	0.650757	0.647836	0.652824	0.649907	0.651308	0.655371	0.659119	0.663278	0.663219
U16M_170	36.7258	38	0.48179	0.483682	0.479683	0.483034	0.481089	0.493484	0.493393	0.486712	0.489971	0.49499	0.492067	0.488247	0.492282	0.49123	0.495332	0.490783	0.497726	0.488777	0.485753	0.486057	0.491584	0.494316	0.493417	0.489753	0.493054	0.488401	0.49094	0.491296	0.484484	0.485875	0.484907	0.492265	0.495206	0.494031	0.490641	0.494563	0.499767	0.500086	0.499618	0.500817	0.501418	0.500531	0.499843	0.501759	0.503048	0.503659	0.505677
U16M_171	35.3723	38	0.547144	0.550768	0.563098	0.556719	0.548491	0.559071	0.560589	0.559189	0.559973	0.565274	0.566881	0.572317	0.563942	0.565179	0.573721	0.568253	0.572431	0.55952	0.558121	0.559922	0.563064	0.56637	0.565685	0.560077	0.55791	0.554874	0.556348	0.558833	0.546772	0.542751	0.546672	0.551849	0.547689	0.542051	0.536806	0.535692	0.536521	0.535272	0.533596	0.529368	0.527205	0.528758	0.527301	0.523536	0.521019	0.521475	0.517656
U16M_172	39.4659	43	0.504141	0.509075	0.49993	0.504979	0.501988	0.51459	0.514477	0.509468	0.518051	0.512553	0.510636	0.506903	0.514513	0.508298	0.515193	0.515918	0.52097	0.51516	0.508759	0.509881	0.51126	0.506487	0.512401	0.512641	0.510682	0.506474	0.509545	0.508936	0.501269	0.50213	0.50088	0.498785	0.498687	0.495123	0.4922	0.491396	0.491678	0.4912	0.490543	0.485322	0.482857	0.483271	0.481348	0.47772	0.475913	0.476595	0.47219
U16M_173	36.3662	36.25	0.516175	0.51541	0.515849	0.502455	0.493795	0.514156	0.521733	0.510193	0.513964	0.521832	0.507619	0.504938	0.511955	0.51109	0.509178	0.508312	0.517804	0.509984	0.502638	0.507576	0.510154	0.507661	0.507899	0.503924	0.507875	0.509976	0.508938	0.502001	0.495103	0.49624	0.494629	0.49984	0.503325	0.497111	0.489887	0.490067	0.488828	0.488572	0.49263	0.488577	0.486532	0.486878	0.483508	0.482157	0.48159	0.480806	0.477433
U16M_174	29.7723	31.5	0.52844	0.525387	0.529295	0.519387	0.521872	0.543315	0.545141	0.532783	0.532895	0.551452	0.552701	0.546585	0.54612	0.538902	0.538091	0.540947	0.54608	0.533933	0.52926	0.529775	0.53625	0.532815	0.530092	0.534736	0.534998	0.528222	0.539278	0.534293	0.524235	0.526718	0.528199	0.528255	0.52626	0.523219	0.520976	0.519687	0.519904	0.521763	0.523281	0.518526	0.521517	0.522248	0.518566	0.510937	0.511716	0.511859	0.511085
U16M_175	37.1289	38.75	0.509231	0.505517	0.504353	0.503779	0.499842	0.511802	0.510627	0.506771	0.514549	0.518096	0.510175	0.5194	0.516213	0.509557	0.510326	0.509672	0.512062	0.500889	0.499429	0.50206	0.506864	0.505172	0.503992	0.506195	0.507004	0.503519	0.503314	0.502488	0.496086	0.497933	0.494074	0.496491	0.498157	0.496443	0.493754	0.490898	0.48547	0.488608	0.490368	0.48527	0.483928	0.483445	0.483826	0.480091	0.478314	0.478934	0.477394
U16M_176	372.475	37.5	0.538217	0.533249	0.534556	0.531561	0.52829	0.540951	0.537444	0.533295	0.537264	0.539145	0.544707	0.547843	0.543675	0.542633	0.545334	0.541556	0.549313	0.541217	0.540645	0.541964	0.545845	0.548304	0.548487	0.542527	0.543745	0.541889	0.545793	0.541328	0.538217	0.539726	0.539691	0.543057	0.544839	0.542019	0.538072	0.536933	0.538767	0.539479	0.541829	0.540929	0.5425	0.542103	0.541226	0.539622	0.539306	0.541631	0.539906
U16M_177	16.3	30.75	0.610931	0.620223	0.617875	0.611995	0.600666	0.624556	0.62714	0.616977	0.626139	0.625897	0.628389	0.642798	0.64397	0.641737	0.645131	0.644022	0.652068	0.650069	0.650031	0.652789	0.655799	0.655553	0.658346	0.657647	0.662659	0.66	0.666946	0.668881	0.660504	0.660285	0.660295	0.674475	0.678263	0.679369	0.671055	0.6716	0.680984	0.685119	0.684342	0.682286	0.687431	0.690281	0.687342	0.682823	0.684423	0.69137	0.690158
U16M_178	36.9478	38.25	0.503914	0.500761	0.500397	0.501056	0.492532	0.50241	0.497182	0.493326	0.500937	0.502611	0.505287	0.506786	0.505885	0.507825	0.509893	0.505494	0.513511	0.503134	0.498036	0.502458	0.508442	0.507008	0.508273	0.504218	0.505235	0.50672	0.511602	0.508983	0.505558	0.504407	0.503622	0.507995	0.509679	0.505378	0.501698	0.501607	0.507366	0.508751	0.508262	0.506063	0.509007	0.508526	0.509464	0.506215	0.50921	0.510772	0.509446
U16M_179	36.4016	35.75	0.638557	0.640289	0.628624	0.619925	0.627525	0.652346	0.646608	0.634127	0.641859	0.66092	0.662452	0.674426	0.681468	0.670081	0.663934	0.670103	0.675613	0.665366	0.666935	0.672434	0.678431	0.680954	0.684212	0.679228	0.681388	0.680169	0.687836	0.691142	0.683693	0.680727	0.683596	0.692046	0.694296	0.698446	0.687916	0.687865	0.702269	0.702272	0.702516	0.702291	0.705974	0.704127	0.701605	0.700857	0.702086	0.708998	0.706941
U16M_180	43.3268	41.5	0.503401	0.502042	0.504018	0.498235	0.491741	0.500216	0.503339	0.507259	0.512731	0.512319	0.510831	0.515237	0.513969	0.509938	0.515427	0.51304	0.513791	0.504778	0.50511	0.511757	0.512174	0.501165	0.504174	0.509028	0.513005	0.509706	0.515412	0.512989	0.503911	0.506072	0.502984	0.507878	0.510633	0.508264	0.501999	0.501002	0.504462	0.502959	0.503438	0.502901	0.503979	0.506783	0.504952	0.503838	0.506776	0.505764	0.505618
U16M_181	93.5195	31.75	0.537792	0.535959	0.529942	0.53039	0.543631	0.559572	0.551686	0.542366	0.548252	0.548213	0.551732	0.556979	0.55762	0.553345	0.556681	0.553074	0.559332	0.552336	0.552567	0.555912	0.562586	0.563872	0.565433	0.559287	0.564031	0.565377	0.567596	0.570573	0.558024	0.556936	0.560034	0.569744	0.571096	0.56764	0.562517	0.563657	0.569006	0.572938	0.574346	0.573162	0.575183	0.577065	0.576853	0.575966	0.577044	0.581546	0.581556
U16M_182	33.5691	36	0.527876	0.527009	0.520992	0.5179	0.520755	0.530389	0.521371	0.520829	0.526951	0.522042	0.523902	0.537232	0.538072	0.52669	0.528641	0.528283	0.539404	0.523357	0.519691	0.528111	0.531349	0.525895	0.525525	0.522455	0.523069	0.521729	0.526959	0.524278	0.514419	0.511277	0.511803	0.518004	0.517061	0.513523	0.507533	0.508607	0.510393	0.510143	0.507619	0.504831	0.505666	0.502981	0.502955	0.500166	0.499306	0.499692	0.497723
U16M_183	33.2607	39.75	0.540955	0.531395	0.522638	0.534096	0.536053	0.53683	0.533132	0.531664	0.527095	0.527	0.531098	0.534611	0.529031	0.526525	0.53305	0.538756	0.542263	0.531475	0.531562	0.538355	0.535994	0.53081	0.531936	0.530169	0.533532	0.528342	0.530674	0.529733	0.519893	0.520363	0.5196	0.522707	0.528272	0.525905	0.518628	0.518615	0.522477	0.518331	0.518318	0.511582	0.512633	0.518647	0.513282	0.506812	0.508888	0.509199	0.504988
U16M_184	38.9143	39.75	0.588382	0.576072	0.571434	0.565081	0.575127	0.592544	0.582528	0.571925	0.576405	0.574149	0.576808	0.578234	0.581111	0.574416	0.577423	0.581776	0.593172	0.583991	0.580561	0.582134	0.58574	0.58164	0.584163	0.577976	0.577724	0.576924	0.577288	0.57544	0.57062	0.569793	0.565363	0.570195	0.576336	0.572143	0.565902	0.568612	0.569272	0.563916	0.564632	0.560408	0.559836	0.561364	0.557703	0.555009	0.553169	0.555343	0.553947
U16M_185	35.564	38.75	0.496083	0.48899	0.492599	0.493676	0.497378	0.512378	0.512015	0.502806	0.501775	0.502915	0.506028	0.514662	0.51593	0.512847	0.514447	0.510996	0.518064	0.507941	0.50704	0.509214	0.512767	0.516138	0.514342	0.512088	0.510618	0.50731	0.510998	0.511406	0.503222	0.502269	0.499099	0.504478	0.502107	0.497219	0.492698	0.492371	0.493605	0.491774	0.492768	0.486976	0.486142	0.48953	0.485409	0.479436	0.477874	0.479013	0.478267
U16M_186	41.8323	42	0.508534	0.514045	0.524955	0.518676	0.510174	0.525207	0.52341	0.521774	0.511402	0.516607	0.521526	0.524054	0.52791	0.522461	0.517029	0.522398	0.52549	0.514077	0.510227	0.512844	0.518259	0.518148	0.521089	0.521247	0.520133	0.517142	0.519135	0.517231	0.506767	0.505431	0.510733	0.512512	0.508691	0.508357	0.502934	0.504135	0.504875	0.50339	0.505702	0.502442	0.503477	0.506533	0.503465	0.498865	0.49661	0.502186	0.498926
U16M_187	39.1317	37.25	0.515774	0.516604	0.510779	0.520174	0.510381	0.524479	0.538348	0.521962	0.521573	0.525101	0.527786	0.535438	0.535083	0.523907	0.52733	0.530176	0.540266	0.527852	0.527903	0.533999	0.533307	0.533307	0.532885	0.529537	0.530109	0.527324	0.531128	0.530553	0.523273	0.52379	0.520269	0.522204	0.523122	0.522077	0.515399	0.512929	0.516691	0.513914	0.512697	0.511406	0.509078	0.505579	0.504194	0.504879	0.503995	0.502415	0.501218
U16M_188	40.6538	37	0.47563	0.47642	0.460432	0.458064	0.462697	0.476636	0.474069	0.462525	0.466732	0.465444	0.464099	0.468022	0.474985	0.466748	0.468762	0.467217	0.473478	0.467057	0.46417	0.465576	0.46848	0.467215	0.465263	0.461107	0.461286	0.462064	0.46394	0.464101	0.458041	0.454774	0.454243	0.45723	0.459505	0.456476	0.452701	0.452164	0.451268	0.451357	0.454678	0.449624	0.447018	0.449585	0.447597	0.444883	0.446127	0.445606	0.444895
U16M_189	29.3826	21.25	0.589413	0.582403	0.591334	0.589937	0.576555	0.601427	0.606134	0.596698	0.596096	0.599104	0.601097	0.605528	0.607528	0.597258	0.601813	0.605512	0.607609	0.596807	0.598933	0.602005	0.604341	0.608337	0.611258	0.601592	0.606483	0.605792	0.610714	0.607643	0.602705	0.601388	0.601181	0.604252	0.607783	0.605969	0.599986	0.599864	0.606224	0.608991	0.606723	0.60414	0.60751	0.609616	0.610577	0.605981	0.606058	0.613281	0.613166
U16M_190	27.1239	35	0.488247	0.504669	0.494438	0.488473	0.486534	0.496204	0.496414	0.487589	0.490542	0.491948	0.492964	0.493895	0.490037	0.493473	0.488617	0.488208	0.493734	0.485826	0.482453	0.4874	0.493208	0.495244	0.495564	0.490665	0.489007	0.490091	0.487883	0.490857	0.482051	0.481927	0.485246	0.487152	0.489092	0.485823	0.479658	0.481365	0.482967	0.483457	0.483744	0.477947	0.478021	0.480761	0.478914	0.477487	0.478996	0.47675	0.474614
U16M_191	121.833	32	0.5445	0.548137	0.547536	0.538242	0.542524	0.560813	0.556589	0.559445	0.555136	0.552069	0.558632	0.55831	0.553358	0.551177	0.557583	0.555679	0.561867	0.55715	0.556059	0.551232	0.54847	0.548651	0.552489	0.550324	0.553206	0.558127	0.55284	0.551463	0.545391	0.542488	0.544969	0.545358	0.546775	0.548265	0.540227	0.537686	0.538686	0.536879	0.536626	0.533678	0.53812	0.535424	0.532664	0.534857	0.536592	0.536213	0.534773
U16M_192	35.296	41.5	0.508533	0.521258	0.521861	0.517527	0.50645	0.507574	0.50804	0.510926	0.513189	0.513668	0.514651	0.521313	0.52382	0.519263	0.514562	0.51178	0.517967	0.505822	0.508376	0.510726	0.517256	0.519578	0.522345	0.516087	0.513524	0.51219	0.514741	0.516094	0.510024	0.508814	0.509945	0.509817	0.511403	0.510925	0.508713	0.507699	0.509968	0.512687	0.508803	0.507565	0.50757	0.505896	0.506233	0.50581	0.504415	0.504414	0.506171
U16M_193	38.5175	39.5	0.497213	0.493183	0.486734	0.475921	0.479407	0.490413	0.482626	0.494356	0.498918	0.502445	0.497203	0.49828	0.496249	0.492895	0.498788	0.501283	0.501438	0.49215	0.489366	0.495442	0.492902	0.493859	0.499418	0.492816	0.492749	0.495065	0.496965	0.495459	0.488901	0.488324	0.486219	0.490984	0.489284	0.48516	0.482563	0.488341	0.488698	0.487995	0.48754	0.485436	0.484677	0.483798	0.484586	0.485007	0.484352	0.486143	0.486104
U16M_194	42.6833	26.5	0.56205	0.56235	0.561268	0.561744	0.555049	0.563602	0.559669	0.556844	0.558429	0.562829	0.562719	0.557603	0.564385	0.562285	0.563525	0.555494	0.562678	0.553044	0.550214	0.553946	0.560423	0.556621	0.55761	0.551479	0.552204	0.548457	0.554999	0.552251	0.542332	0.541743	0.541803	0.544063	0.545766	0.540306	0.53751	0.535973	0.537223	0.537768	0.536983	0.532991	0.533111	0.533637	0.531668	0.52866	0.528998	0.528132	0.524257
[truncated: 2,104 more columns]
